# Supplementary material for: The adaptive value of phenotypic plasticity in two ecotypes of a marine gastropod
Source: BMC Evol Biol. 2010 Oct 28;10:333. doi: 10.1186/1471-2148-10-333 (PMC2984422; doi:10.1186/1471-2148-10-333)
Supplement: Additional file 1 — Shape variables. Shape variables and categorical response variables assessed to describe variation in shell shape among surviving and non-surviving individuals from the two ecotypes and three different laboratory environmental treatments. [file 1471-2148-10-333-S1.XLS]

## Sheet: Sheet1
Ecotype	Treatment	Patch	Survival	RW1	RW2	1x	1y	2x	2y	3x	3y	4x	4y	5x	5y	6x	6y	7x	7y	8x	8y	9x	9y	10x	10y	11x	11y	12x	12y	13x	13y	14x	14y
E	Control	1	0	0.070992	-0.00186	0.010725	0.011733	-0.011391	0.005611	0.013374	0.004289	0.003771	-0.000877	-0.008822	-0.000064	0.016124	0.002014	-0.01399	0.002241	-0.004991	0.014597	0.024278	0.004237	-0.009766	0.030373	-0.002719	-0.003283	0.01629	-0.055023	0.022976	-0.000239	-0.020745	-0.015901
E	Control	1	0	0.076468	-0.000477	0.007131	0.009228	-0.008958	0.019887	0.021106	-0.009657	0.000657	-0.001301	-0.010233	0.009849	0.008748	-0.008037	-0.00132	0.009493	-0.01347	0.015999	0.017337	0.001426	-0.017781	0.037604	0.029672	0.007461	0.017588	-0.04851	0.010081	0.015088	-0.017796	-0.010966
E	Control	1	0	0.010651	-0.062944	0.002777	0.002409	0.001268	0.027464	0.006576	-0.021206	-0.003274	-0.000205	-0.010875	0.011186	0.01978	-0.012443	-0.004547	-0.013051	0.00187	-0.009112	-0.00865	-0.013251	0.012901	-0.001249	0.011817	0.010514	-0.028221	0.000047	0.026433	-0.052329	-0.034768	-0.033286
E	Control	1	0	-0.004822	-0.044096	0.00754	0.007411	-0.008281	0.012824	0.00134	-0.009058	0.011728	-0.00037	-0.003327	0.006066	0.001789	0.009237	-0.004166	-0.011359	-0.009416	-0.021079	0.000295	-0.024849	0.040222	-0.00306	0.006195	0.019733	-0.017919	0.000219	0.020434	-0.041819	-0.021396	0.004576
E	Control	1	0	0.093684	0.007027	0.00883	0.012796	-0.009713	0.032322	0.022545	-0.017099	-0.007073	0.006137	-0.002923	0.01492	0.011081	0.007764	-0.003729	0.009135	-0.007525	0.015695	0.016289	0.025513	-0.035571	0.013074	0.024012	0.010417	0.024939	-0.042236	0.042787	0.013908	-0.0196	-0.018375
E	Control	2	0	0.05361	0.020272	0.016912	0.01531	-0.017346	0.014157	-0.005109	0.005072	0.008193	0.002867	0.015866	0.00133	0.008587	0.000043	-0.021336	-0.000429	0.001001	-0.000086	0.002752	0.009171	-0.005196	0.006875	-0.024701	0.022876	0.032666	-0.028878	0.069245	-0.014676	0.022947	-0.037594
E	Control	2	0	0.067035	-0.036245	0.007898	0.007004	-0.009025	0.031209	0.008466	-0.008556	0.005265	-0.00486	-0.010741	0.010521	0.013551	-0.000226	0.002383	-0.0085	-0.001984	0.007606	0.004969	0.005405	-0.039569	0.016711	0.026823	0.022522	0.0031	-0.018821	0.029614	-0.019033	-0.031086	-0.045931
E	Control	2	0	0.098959	0.027762	-0.006357	-0.009959	0.000034	0.007523	-0.00388	0.004661	0.00549	-0.005257	0.012874	-0.010032	0.00909	0.009789	0.011605	0.019383	-0.001445	0.009165	0.036852	-0.003915	-0.038362	-0.025582	0.015295	0.030809	0.023892	-0.073645	0.05339	0.028769	-0.011552	0.031523
E	Control	2	1	0.072085	-0.013028	0.010417	0.011446	-0.006116	0.014811	0.009973	0.000577	0.004303	0.000895	-0.008772	0.014141	-0.000448	0.009781	0.013599	-0.000145	-0.003861	0.001024	0.014722	0.014545	-0.021328	0.001179	0.018401	0.028944	-0.001805	-0.045679	0.049627	-0.019894	-0.001602	-0.024438
E	Control	2	0	0.013501	0.035306	-0.00177	-0.006183	-0.005265	0.018328	-0.025262	-0.002644	-0.005134	0.002801	0.042863	-0.011198	-0.032537	0.009171	-0.002556	0.001581	-0.003368	0.001186	-0.027488	0.005656	-0.023173	0.003064	-0.000775	-0.041221	0.039887	-0.004313	-0.011365	0.029863	-0.023527	-0.051095
E	Control	3	0	0.069046	0.019539	0.008565	0.010314	-0.011186	0.014625	0.008187	-0.001817	0.005717	0.002485	0.002401	0.004175	0.016141	0.003726	-0.006159	0.009714	-0.012992	0.003642	0.001929	0.015943	-0.013675	0.010145	0.00085	0.026721	0.019995	-0.04253	0.046697	0.015946	-0.000634	-0.007134
E	Control	3	0	0.070572	0.02518	0.001603	0.002457	-0.010393	0.009934	0.007608	-0.003021	0.001635	0.001726	0.009253	0.004327	-0.009569	-0.000145	0.006847	0.008111	0.006768	0.008568	0.003874	0.013376	-0.039472	-0.013177	0.005638	0.018587	0.044681	-0.037946	0.036763	0.020045	-0.01174	0.000987
E	Control	3	0	0.054919	-0.00826	0.000985	0.000508	-0.017242	0.014926	0.017482	-0.00256	0.004475	-0.006938	-0.01393	0.003818	0.018291	-0.011314	0.00455	0.006979	-0.002117	0.016241	0.016148	0.004	-0.020754	0.02122	0.013842	0.011372	0.027243	0.000773	0.029644	0.015196	-0.027247	-0.011244
E	Control	3	0	0.107765	0.02247	0.008095	0.008007	-0.011208	0.01173	0.006097	0.004708	-0.000393	-0.001495	-0.000722	0.003392	-0.002528	0.00288	0.002417	0.001486	0.006129	0.015453	0.018128	0.010464	-0.034715	0.028529	-0.008047	-0.004153	0.047446	-0.060024	0.061545	0.023402	-0.020707	-0.023672
E	Control	3	1	0.08231	-0.004251	0.000875	0.002207	0.005099	0.025461	0.017525	-0.016103	-0.010164	-0.001949	-0.017374	0.010721	0.003308	-0.010502	0.003738	0.001303	0.006914	0.018675	0.024133	-0.018281	-0.005549	0.028428	0.047088	-0.018357	-0.003433	-0.057782	0.01729	0.025922	-0.038562	-0.0358
E	Control	3	1	0.113959	0.029681	0.009681	0.013702	0.000733	-0.006362	0.015288	-0.005425	-0.007534	0.01058	-0.00545	0.00811	-0.000502	0.005043	-0.013012	0.003064	-0.009045	0.019283	0.165972	0.002459	-0.038142	0.057887	0.013407	-0.024183	0.029426	-0.066898	0.043772	0.048596	-0.022418	0.001151
E	Control	4	1	0.12714	0.049183	0.003591	0.004624	-0.01069	0.013352	0.008856	-0.000293	0.002309	-0.000482	-0.007011	0.010798	0.022316	0.01868	0.018398	0.008145	-0.015706	0.003049	0.041881	0.011178	-0.030753	0.022763	0.003169	0.000804	0.04584	-0.085851	0.056223	0.048209	-0.001183	0.003663
E	Control	4	1	0.080372	-0.021177	0.008686	0.00947	-0.010959	0.014012	0.006484	0.008396	-0.001651	0.00016	-0.005313	0.002336	0.013257	-0.006725	0.000736	0.00625	0.009242	0.009193	0.017497	0.015474	-0.023681	0.00505	0.001427	0.01948	0.024661	-0.042723	0.056141	-0.020773	-0.031465	-0.008477
E	Control	4	1	0.010833	-0.000654	0.004041	0.003073	-0.011744	0.005526	-0.004892	-0.009111	0.013716	-0.001076	-0.001895	0.013986	0.006996	0.009188	0.000975	-0.011747	-0.00732	-0.015497	0.005745	-0.0134	-0.009956	0.003008	-0.040408	0.00278	0.003231	0.017725	0.043015	-0.000278	0.011391	0.009192
E	Control	4	1	0.057937	-0.005715	0.010699	0.011552	0.004054	0.017082	0.00697	-0.002277	0.005188	-0.00777	-0.007637	0.01693	0.008466	-0.004523	0.008774	-0.003992	-0.001069	0.010233	0.00646	0.019347	-0.015781	0.013336	-0.002781	0.021416	0.022725	-0.022764	0.044983	-0.010987	-0.003914	-0.031565
E	Control	4	0	0.075825	0.020412	0.005614	0.006132	0.007291	0.002823	-0.000951	0.008915	-0.003973	-0.000518	0.00463	-0.006267	-0.01526	0.021496	0.000557	0.002152	0.000968	0.012961	0.020591	0.008903	-0.026548	0.033727	0.009654	-0.00696	0.017718	-0.057751	0.024126	0.022906	-0.004344	0.001501
E	Control	4	0	0.044507	-0.019676	0.008057	0.005428	-0.015024	0.015743	-0.007939	0.006154	0.007418	-0.000011	0.00052	-0.001026	0.006684	0.010764	0.000306	0.001847	-0.009808	-0.010272	0.010391	-0.011227	0.003901	0.01898	0.003592	0.020503	-0.019234	-0.025224	0.052022	-0.012228	-0.001012	0.015709
E	Control	5	0	0.065525	0.039412	-0.001833	-0.004764	0.010973	0.01995	-0.024675	-0.004102	-0.003911	-0.001143	0.027578	-0.00829	-0.006185	0.006446	-0.01076	0.000445	0.01248	0.008115	-0.009087	-0.006814	-0.015326	-0.006419	0.002409	-0.012621	0.004783	-0.050504	0.074659	0.024787	0.008564	-0.016229
E	Control	5	0	0.066116	-0.028989	0.013952	0.012875	-0.016904	0.033204	-0.01099	0.008056	0.005639	0.001254	0.011916	0.00446	-0.002511	0.004788	0.000146	0.003587	-0.011673	-0.006263	0.003337	0.00886	-0.047799	0.019704	0.017905	0.041365	0.025278	-0.010507	0.032211	-0.014091	-0.024905	-0.006863
E	Control	5	0	0.083797	-0.004446	0.009022	0.007651	-0.013817	0.021514	0.000702	0.004416	0.006622	-0.001346	-0.001996	0.013824	0.011877	0.007832	0.021075	0.003792	-0.008836	-0.006024	0.013567	0.019167	-0.030015	0.010165	-0.002578	0.035239	0.023899	-0.040643	0.054012	0.000441	-0.012687	-0.005031
E	Crab	1	0	0.107573	0.048532	0.008918	0.011528	0.000156	0.024113	0.003878	-0.006376	0.000867	0.000212	0.000247	0.019583	-0.001344	0.010297	0.00511	0.003709	-0.004827	0.009366	0.023711	0.010206	-0.028889	0.007885	0.0861111	0.011762	0.038629	-0.08209	0.041987	0.046623	0.003358	0.017825
E	Crab	1	0	0.00514	-0.05588	-0.010336	-0.010895	-0.074468	0.036941	0.078725	-0.048565	0.026787	-0.017125	-0.088505	0.031814	0.121165	-0.057964	-0.009663	-0.00146	-0.049187	0.01332	0.020235	-0.01451	-0.039467	0.007786	0.005998	0.024299	0.007419	0.060706	-0.045747	-0.012612	-0.026258	-0.050262
E	Crab	1	0	0.093079	-0.015709	-0.00115	-0.002088	-0.006396	0.012571	0.011307	-0.006823	0.008598	-0.009549	-0.016488	0.00394	0.010666	0.001515	0.00628	-0.000836	-0.01268	0.014281	0.018228	-0.012943	-0.035151	0.034986	0.028925	0.012449	0.031306	-0.042465	0.033782	0.00369	-0.034943	-0.011918
E	Crab	1	0	0.063598	0.016001	-0.004481	-0.009048	-0.004554	0.001758	0.006126	-0.007531	-0.001417	-0.001964	-0.003944	0.001329	-0.007605	0.004316	0.015641	-0.005458	0.006836	0.007095	0.007894	-0.010816	-0.040433	0.021764	0.004056	-0.010151	0.03848	-0.010156	0.040763	0.029179	-0.013037	-0.007212
E	Crab	1	0	0.079997	-0.023541	-0.008002	-0.011592	0.010224	-0.007081	0.000414	0.001531	-0.003981	-0.003345	-0.015143	-0.011438	-0.015625	0.016503	0.001494	-0.000949	0.000725	0.012617	0.028298	-0.034521	-0.026502	0.037691	0.025808	0.000467	0.013107	-0.03974	0.038136	0.006224	-0.041076	0.021945
E	Crab	1	0	0.08287	0.05466	0.004675	0.007551	-0.015024	0.003464	0.018661	0.000769	0.003412	0.003064	-0.003442	0.008667	0.024251	-0.001193	0.002024	0.015177	-0.004835	0.01848	0.025686	0.026605	-0.041652	-0.005235	0.008162	0.005078	0.030602	-0.045983	0.03334	0.05376	0.00743	-0.00428
E	Crab	2	0	0.026971	-0.028438	-0.005841	-0.007202	-0.023237	0.006193	0.013078	-0.001847	0.011927	-0.007411	-0.009966	-0.009946	0.017827	0.001528	-0.01454	0.017788	-0.017632	0.013252	0.020943	-0.022875	-0.008606	0.008358	0.003549	0.016962	0.007823	0.019494	0.018493	0.009218	-0.046595	0.170833
E	Crab	2	0	0.075338	0.002316	-0.009378	-0.014962	-0.014474	0.0986111	0.009687	-0.009035	0.005821	-0.009699	-0.005177	-0.010251	0.008863	-0.006422	-0.008332	0.014279	-0.009099	0.025994	0.021912	-0.028528	-0.027861	0.01417	0.022896	-0.003405	0.014764	-0.029956	0.032892	0.033923	-0.03927	0.002212
E	Crab	2	0	0.103206	0.022439	-0.002624	-0.003854	0.000851	0.007284	0.001293	0.00237	0.00227	-0.00738	0.001251	0.00514	0.008038	-0.008602	0.016555	0.01644	-0.00834	0.013447	0.033592	-0.003826	-0.036008	0.020277	0.008441	0.009299	0.045869	-0.04214	0.073288	0.024808	-0.002668	0.005802
E	Crab	2	0	0.071477	0.014031	-0.004027	-0.00678	-0.02522	0.006806	0.009963	-0.010257	0.008978	0.002066	-0.002052	0.000488	0.01675	0.00492	0.002865	0.003918	-0.0125	0.002387	0.012547	-0.012354	-0.028386	-0.009992	0.014854	-0.005808	0.011335	-0.027864	0.057183	0.019901	-0.018786	-0.01116
E	Crab	3	0	0.083626	-0.00831	-0.002459	-0.007357	-0.008017	0.013585	0.001693	-0.005899	0.004375	-0.002924	-0.016301	0.00467	-0.000461	0.013951	0.019143	-0.005524	-0.003177	-0.008892	0.03301	-0.030625	-0.050711	0.049457	-0.002482	0.017459	0.020742	-0.025819	0.039006	0.020568	-0.00176	0.01739
E	Crab	3	0	0.109948	0.038956	-0.006766	-0.014299	-0.010651	-0.006038	0.009864	-0.006282	0.01887	-0.005605	-0.012193	-0.00735	0.008152	0.013428	0.007629	0.003474	-0.008207	0.002342	0.028883	-0.034628	-0.05434	0.009368	0.025565	0.039808	0.054305	-0.046221	0.052345	0.069544	-0.017019	0.061973
E	Crab	3	0	0.130796	0.086705	0.008065	0.013697	0.000478	-0.001184	0.010923	0.00364	0.002665	0.010807	0.002022	0.016539	0.015621	0.005704	0.009791	0.013185	0.001362	0.016716	0.011762	0.04175	-0.042147	-0.028343	0.02359	0.016035	0.042307	-0.105156	0.078098	0.05611	0.019326	-0.014836
E	Crab	3	1	0.103383	0.054807	0.003825	0.006089	-0.004323	0.003811	0.015697	-0.003995	-0.006722	0.002601	0.001891	0.000557	-0.016523	0.002364	-0.007039	0.007653	0.000123	0.028561	0.025457	0.004667	-0.039552	0.046863	0.022489	-0.028158	0.036724	-0.069937	0.03224	0.053265	0.011893	-0.004768
E	Crab	3	0	0.065284	0.0099	-0.006239	-0.009259	-0.005138	0.02035	0.001964	-0.00899	0.00298	-0.006093	-0.005835	-0.001814	0.005173	0.011418	0.015344	0.005581	-0.010362	-0.005968	0.016595	-0.023178	-0.001184	0.020412	0.021086	0.017642	0.019673	-0.037148	0.043792	0.015145	0.003335	0.009693
E	Crab	3	0	0.085563	0.030837	-0.006607	-0.007619	-0.002898	0.014019	-0.003499	-0.00574	-0.000515	0.000962	0.007589	-0.008615	0.003993	0.007641	0.001791	0.010483	-0.00804	0.003568	0.019986	-0.020834	-0.022448	0.002715	0.034869	0.002056	-0.000677	-0.067745	0.066836	0.014955	0.029334	0.022359
E	Crab	4	0	0.037177	0.007505	-0.008546	-0.01151	-0.016203	0.008137	0.01629	-0.006791	0.004128	-0.006283	-0.010714	-0.002154	0.014814	0.002072	0.01595	0.01905	-0.012353	-0.004529	0.026258	-0.01455	-0.006171	0.025482	-0.002095	0.02462	0.03083	0.008917	0.024407	0.022397	0.00281	-0.013636
E	Crab	4	1	0.079198	0.014792	-0.006207	-0.005676	0.002043	0.103472	0.018252	-0.009352	0.001843	-0.012278	-0.008461	0.003205	-0.008605	0.008406	0.025295	0.0930556	-0.002488	0.016329	0.032432	-0.00363	-0.020001	0.030288	0.021398	0.01858	0.019448	-0.034136	0.227778	0.042222	-0.007071	0.01668
E	Crab	4	0	0.102548	0.069215	0.002474	0.005062	0.003973	-0.009005	0.002295	-0.001726	-0.004778	0.009918	0.009455	0.000814	-0.013	0.023154	-0.007011	0.00394	-0.005708	0.009614	0.030906	-0.002192	-0.033672	0.021594	0.007044	-0.026929	0.012327	-0.084936	0.058382	0.055695	0.028739	0.013247
E	Crab	4	0	0.100619	0.051335	-0.003171	-0.0033	-0.008332	-0.007332	0.007174	-0.005126	0.002284	0.009058	0.002596	0.004394	0.020562	0.0099	0.013223	0.007997	-0.009191	-0.005598	0.025547	-0.003219	-0.038253	-0.006417	0.009166	-0.000086	0.046886	-0.05639	0.059815	0.04712	-0.007203	-0.002641
E	Crab	4	0	0.084918	0.070749	0.006005	0.010666	-0.012956	0.009419	0.017438	0.001036	0.009324	-0.001922	-0.006418	0.00844	0.020444	0.011122	0.002462	0.016094	-0.01256	0.014798	0.02408	0.026257	-0.012685	-0.011597	0.007275	0.019923	0.035137	-0.057153	0.047299	0.063316	0.016645	0.010087
E	Crab	5	0	0.137412	0.077399	0.004905	0.008258	-0.025689	0.000525	0.021305	-0.003668	0.006921	0.007281	-0.00712	0.004411	0.010142	0.011721	-0.012386	0.006881	-0.010453	0.024088	0.032304	0.011295	-0.064061	0.016266	0.029849	-0.020382	0.041235	-0.090815	0.049205	0.075671	0.005425	0.00552
E	Crab	5	0	0.06762	0.056493	-0.001241	0.002577	0.01467	-0.012717	0.003023	-0.002118	-0.003039	0.004798	0.002037	-0.008152	-0.001557	0.023318	-0.016604	0.003322	-0.009307	0.014707	0.022757	-0.00537	-0.023297	0.024011	0.02897	-0.018817	0.040383	-0.035771	0.018252	0.059665	-0.003335	-0.006488
E	Crab	5	0	0.088812	0.04119	-0.001303	-0.001417	-0.007285	-0.013712	-0.006898	0.004731	0.004957	0.008903	0.010449	-0.008778	-0.007585	0.029547	-0.001461	0.006361	-0.014916	-0.01483	0.026698	-0.020862	-0.014634	0.014178	-0.00446	0.00456	0.217361	-0.055693	0.081661	0.029255	0.010871	0.030256
E	Crab	5	0	0.052551	0.031475	0.00261	0.00176	0.0022	0.01185	-0.004302	-0.000452	0.00723	-0.0041	-0.001301	0.012001	-0.002803	0.001185	0.018461	0.000066	0.000735	-0.00542	0.011221	-0.007205	-0.008781	-0.001451	0.015653	0.026398	0.023752	-0.027846	0.042477	0.023751	0.021796	-0.019197
E	Crab	5	0	0.049401	0.038734	-0.000967	0.000876	-0.000709	-0.005184	0.00887	-0.004981	-0.002455	0.003588	0.001934	-0.003233	-0.004856	0.012121	-0.009349	-0.000061	0.007024	0.009436	0.016418	-0.003376	-0.018163	-0.003518	0.003396	-0.012918	0.047393	-0.016552	0.033205	0.026915	-0.005362	-0.028816
E	Wave	1	0	0.124102	-0.062048	0.010118	0.008922	-0.001514	0.038454	0.007363	-0.008886	-0.011015	-0.001539	-0.009384	0.014046	0.000897	-0.010241	0.017841	0.016788	-0.025167	-0.000102	0.019745	-0.003056	-0.045354	0.05717	0.013458	0.020487	0.120139	-0.061871	0.067242	-0.039722	-0.040184	0.019022
E	Wave	1	1	0.179952	-0.02149	0.014794	0.017297	0.001686	0.029374	0.002307	0.010471	-0.010236	0.000481	-0.02021	0.028852	0.007206	-0.00206	0.023995	0.009731	-0.015905	0.02439	0.033728	0.036692	-0.121304	0.041815	0.002666	0.014329	0.024221	-0.093509	0.063085	0.017761	-0.049907	-0.000166
E	Wave	1	1	0.149977	-0.045922	0.01501	0.010135	-0.02791	0.034038	-0.000485	0.008537	-0.002562	0.008856	-0.011464	0.016664	0.005833	0.017647	0.013259	-0.002913	-0.025647	-0.01079	0.044912	-0.002143	-0.108174	0.057522	-0.004341	-0.00093	0.018147	-0.064447	0.034974	0.010555	-0.069007	0.014495
E	Wave	1	1	0.191502	-0.012752	0.004639	0.007745	-0.003525	0.004496	0.021066	-0.018141	-0.00407	0.013385	-0.007837	0.033016	0.009794	0.00169	0.034202	0.00972	-0.017084	0.000261	0.03459	0.005701	-0.061287	0.040797	0.004578	0.021997	0.015963	-0.134923	0.087087	0.013616	-0.058964	-0.035381
E	Wave	2	1	0.09317	-0.060644	-0.000128	-0.003167	-0.001458	0.022757	0.01216	-0.005086	-0.008947	-0.003248	-0.008128	0.01562	0.00259	-0.018569	0.040989	0.013401	-0.003232	0.005667	0.019488	0.009507	-0.067831	0.02771	0.022487	0.020057	0.008722	-0.020289	0.040558	-0.023985	-0.051719	-0.027745
E	Wave	3	1	0.161824	-0.031176	0.007656	0.008788	0.003313	0.020272	0.009921	-0.006763	-0.000928	-0.002402	-0.018549	0.01893	-0.005808	0.008028	0.018131	0.005806	-0.021772	0.004667	0.042714	-0.01273	-0.047315	0.056873	0.027214	0.025592	0.018059	-0.105845	0.070173	0.001105	-0.042245	0.046726
E	Wave	3	1	0.145247	-0.037362	-0.002123	-0.004794	-0.004492	0.025507	0.005005	-0.008548	-0.01546	0.008998	0.003293	0.0007	0.012578	-0.003103	0.012279	0.015875	-0.004601	-0.000883	0.040244	-0.015512	-0.054575	0.03158	0.024567	0.00853	0.007707	-0.096807	0.074881	-0.02262	-0.040339	0.010129
E	Wave	3	1	0.131809	-0.011927	0.007368	0.005146	-0.046665	0.026292	0.002128	0.00648	0.014382	-0.004098	-0.004895	0.014539	0.015058	-0.004514	0.017578	0.015271	-0.027231	-0.001517	0.028425	0.003071	-0.071537	0.019021	-0.019464	0.020811	0.04592	-0.039124	0.079595	0.015405	-0.049268	-0.019599
E	Wave	3	0	0.163734	-0.04323	0.011939	0.010034	-0.012972	0.012848	0.007745	0.008976	-0.010938	0.008958	-0.018895	0.007683	-0.01416	0.004676	0.014414	0.007001	-0.018383	-0.001529	0.059108	-0.013606	-0.063137	0.04155	0.032701	-0.002841	0.010629	-0.11713	0.070687	-0.033181	-0.036786	0.037368
S	Control	1	0	0.012689	-0.021314	-0.004498	-0.002352	0.002031	-0.001105	0.007834	0.002754	-0.002599	-0.002067	-0.010808	-0.004796	0.006442	-0.005136	-0.001935	0.016416	-0.002512	0.002731	0.02421	-0.024925	0.036811	0.013048	0.00627	0.006977	-0.024697	-0.02498	0.025883	-0.019037	0.005478	0.043764
S	Control	1	0	-0.02062	-0.023326	0.000174	-0.001734	0.00904	-0.007615	-0.012305	0.011756	-0.007807	0.003072	0.003915	-0.002399	-0.008264	0.00558	0.006233	0.004212	0.001417	-0.014055	0.018813	-0.015067	0.006703	0.045419	-0.01582	-0.013088	-0.000616	0.021849	-0.027073	0.002159	-0.006512	0.059383
S	Control	1	0	-0.020309	-0.006209	0.005108	0.003852	0.02179	0.00421	-0.003845	0.008472	-0.014794	-0.000582	0.010088	-0.002607	-0.027588	0.001163	0.015822	-0.001495	0.020157	0.001547	-0.000754	0.016884	0.010925	0.011389	0.010265	-0.002847	-0.000506	-0.006005	-0.022705	-0.023539	0.02473	0.015153
S	Control	1	0	0.003272	-0.008336	-0.001504	-0.001177	-0.000507	-0.004231	0.00171	0.00144	0.000881	0.000262	-0.001653	-0.002646	0.009176	-0.004715	-0.00732	0.002586	0.00221	0.004204	0.00813	-0.006004	-0.005263	-0.008752	0.004832	-0.000795	0.006644	-0.002862	-0.010562	-0.00433	-0.019273	-0.001901
S	Control	1	0	-0.011396	-0.026395	0.005109	0.004201	0.000156	0.001175	0.001494	0.010802	-0.003069	-0.001938	-0.008996	0.006551	0.001266	-0.006831	0.012547	0.004803	0.002505	-0.000141	0.024433	0.001449	-0.007861	0.021077	0.000302	-0.002804	-0.003992	0.03285	-0.021158	-0.000256	-0.011663	0.010445
S	Control	1	0	-0.005826	-0.04268	-0.00494	-0.005837	0.00144	0.012306	0.004472	-0.001871	-0.008763	-0.003772	-0.006376	-0.001973	-0.011338	0.001837	0.010961	0.007172	0.007506	-0.000832	0.018951	-0.017083	0.014261	0.010707	0.009858	0.003148	-0.01846	0.007293	0.000752	-0.032268	-0.007408	0.019933
S	Control	1	1	0.009368	-0.027993	0.006594	0.005353	-0.001983	0.003827	-0.007573	0.010378	0.004258	-0.002801	0.00341	-0.00729	-0.012065	0.015159	-0.007142	-0.001763	-0.005535	0.001817	0.01485	-0.013207	0.003569	0.028241	0.004954	-0.006443	-0.01651	-0.00662	-0.004693	-0.011079	-0.018696	0.017451
S	Control	1	0	-0.039691	0.002985	-0.000779	0.001557	0.006936	-0.006576	0.002501	-0.001755	0.00791	-0.005352	-0.008571	0.000792	-0.005454	0.007609	0.000173	-0.004553	-0.007295	-0.003092	-0.00059	-0.011665	0.026056	0.015347	0.000563	-0.001278	-0.007261	0.015464	-0.050163	0.018694	0.002115	0.026653
S	Control	1	0	0.021374	0.027424	-0.005492	-0.00672	0.025059	-0.001878	-0.017607	-0.002311	0.000404	-0.003193	0.016449	-0.004941	-0.021025	0.013481	0.010012	-0.002505	-0.002486	-0.001911	-0.020603	-0.005372	0.005307	-0.010551	0.010168	0.004056	0.005302	-0.023662	0.049022	0.000923	0.023628	-0.018792
S	Control	1	0	0.027472	0.013348	0.002607	0.001512	-0.010007	0.003219	-0.003444	-0.000661	0.004879	0.004849	0.000958	-0.005466	0.000322	0.024372	-0.000678	-0.006116	-0.011788	-0.016413	0.003305	-0.015704	0.006645	0.016779	0.01279	-0.001778	0.004878	-0.033938	0.002426	0.014975	0.000132	0.026711
S	Control	1	0	-0.038723	-0.014395	-0.003566	-0.005907	-0.005331	-0.001844	-0.012203	0.004608	0.014744	-0.007028	-0.006016	-0.001005	0.003087	0.009825	0.010283	-0.001182	-0.016234	-0.018563	-0.000325	-0.012856	-0.000831	0.018861	-0.017952	0.017418	0.008775	0.044916	-0.029314	-0.005381	0.012768	0.014629
S	Control	1	0	0.074373	0.060706	0.007631	0.009294	-0.002453	0.016813	-0.003	-0.014662	0.005811	0.007525	-0.000259	0.017501	-0.002661	0.032085	0.003154	-0.007952	-0.031304	-0.016421	0.018183	-0.020438	0.00098	0.020163	0.042377	-0.014762	0.021438	-0.05271	0.027927	0.067144	0.013154	0.034558
S	Control	1	0	0.039082	-0.019694	0.005826	0.004011	-0.000576	0.006467	-0.004372	0.001586	-0.007283	0.004652	0.00503	0.006147	-0.001877	0.000624	-0.002198	-0.000765	0.004455	-0.002808	0.022485	-0.009702	-0.021976	0.023152	-0.015789	-0.012489	0.000989	-0.026721	0.013763	-0.012599	-0.013894	0.007522
S	Control	1	0	0.010374	-0.030738	-0.003779	-0.003431	0.022938	-0.001018	-0.002757	-0.013815	0.003677	-0.002245	-0.00865	0.006754	-0.005198	0.020221	0.016093	-0.011464	-0.010711	-0.018752	-0.0104	-0.013842	0.000369	0.011471	0.018828	0.027238	0.005305	0.00476	-0.000045	-0.009833	-0.031998	-0.004007
S	Control	1	0	-0.012331	0.019828	-0.003471	-0.00397	0.024009	-0.005116	-0.009827	0.006365	-0.012142	0.00038	0.014392	-0.003718	-0.023063	-0.009431	0.01413	0.003121	0.028728	0.004329	-0.004149	0.006735	0.01547	-0.029637	0.014089	-0.004684	-0.012003	-0.017152	0.011575	-0.004374	0.026066	-0.004583
S	Control	1	0	-0.038202	-0.004096	-0.00805	-0.014775	-0.003722	-0.001693	-0.022	0.009718	0.000819	-0.002334	0.015547	-0.016628	-0.016201	0.000934	0.003897	0.001673	0.006239	-0.004836	-0.018704	-0.009221	-0.001662	-0.014929	0.001414	0.007738	-0.001701	0.026181	-0.021873	0.000458	-0.003189	0.012038
S	Control	1	0	-0.013033	-0.009307	0.004428	0.002777	0.023359	-0.002622	-0.010316	0.013556	-0.01628	0.000322	0.010645	-0.006861	-0.022359	-0.010744	0.003963	0.002556	0.024717	0.001351	0.003234	-0.001328	0.023669	0.027341	-0.008632	-0.007922	-0.002691	-0.019452	-0.026685	-0.004881	-0.004269	0.008745
S	Control	1	0	0.031235	-0.035141	-0.011187	-0.013526	-0.01048	-0.000445	0.008278	-0.001356	0.002684	-0.004265	-0.014118	-0.008289	0.003393	0.003433	0.011941	0.007716	-0.002952	-0.001295	0.021456	-0.028069	-0.00425	0.007621	0.008378	0.012977	-0.006183	-0.0272	0.011018	-0.02045	-0.021023	0.043639
S	Control	2	0	-0.046719	-0.035115	0.001156	0.001064	-0.016241	-0.002234	0.006471	0.007589	0.005864	-0.006255	-0.002996	-0.004951	0.006372	-0.002804	-0.006972	0.002461	-0.002511	0.009173	0.007286	0.011446	-0.006469	0.009745	-0.020135	-0.008146	-0.016419	0.039754	-0.057412	-0.012663	-0.020607	0.019125
S	Control	2	0	-0.04274	-0.021737	-0.005497	-0.009007	0.007444	0.009011	-0.013372	0.007887	-0.006197	-0.008332	0.002883	-0.009536	-0.013267	-0.011737	0.008096	-0.001105	0.014304	0.005206	-0.017468	0.001208	0.011774	0.008773	0.000651	0.00474	-0.013722	0.032582	-0.01498	-0.019731	0.011263	-0.004408
S	Control	2	0	-0.034081	-0.021717	0.003153	0.001598	-0.003088	0.005798	-0.019645	0.005222	0.01129	-0.003307	0.016352	-0.001286	-0.008573	-0.011808	-0.002742	-0.004428	-0.001393	-0.008892	-0.025804	-0.001357	0.021824	-0.034106	0.016724	0.022618	-0.021222	0.00655	-0.001623	-0.038325	-0.0009	-0.015675
S	Control	2	0	-0.038853	-0.024138	0.003666	0.004099	-0.000349	0.005166	0.001608	-0.004215	-0.005175	0.000323	0.003588	-0.000538	-0.002005	0.00437	-0.014388	-0.004736	-0.000479	0.00094	0.003887	-0.007375	0.010788	0.014771	-0.010144	-0.020871	-0.018214	0.03682	-0.017197	-0.024406	0.005919	-0.0071
S	Control	2	0	-0.019207	0.016003	-0.002811	-0.0049	0.013704	-0.001511	-0.015019	0.000224	-0.007611	0.003471	0.010407	-0.002997	-0.019881	0.003244	0.00987	-0.010866	0.012161	-0.011065	-0.018973	-0.007897	0.005761	-0.002147	0.007792	-0.01281	0.00426	-0.006608	-0.012888	-0.000854	0.022181	0.006869
S	Control	2	0	0.002135	-0.012979	-0.001412	-0.000794	-0.002293	-0.003653	0.00495	-0.001226	0.013471	-0.005244	-0.009111	0.004642	0.003297	0.000675	0.015961	0.000619	-0.017452	-0.007843	-0.006658	-0.004054	0.009282	0.002725	0.014316	0.021868	-0.015776	-0.00601	0.009763	-0.015545	0.011528	0.007984
S	Control	2	0	-0.027211	-0.005377	-0.002563	0.00168	0.004254	-0.004635	0.015382	-0.01548	0.002831	0.00009	-0.00289	0.011853	0.006948	-0.004229	-0.001909	0.005241	-0.017149	0.002579	-0.004197	0.004063	-0.001346	0.004727	0.000452	-0.000149	-0.019295	0.022448	-0.025814	-0.000544	0.012618	0.002992
S	Control	2	0	0.001408	0.015602	-0.001564	-0.001373	-0.00613	-0.005707	0.011733	-0.007254	0.008189	-0.000981	-0.013866	0.005865	0.011225	0.003809	0.010416	-0.009132	-0.00414	-0.004357	-0.004313	0.000675	0.005088	-0.006053	0.013175	0.000327	0.004811	0.013701	0.005662	0.027019	-0.00458	0.002353
S	Control	2	0	-0.027203	-0.010188	0.002394	0.002562	0.013968	-0.003551	-0.002276	-0.000528	-0.002314	0.006187	0.001287	0.002603	-0.013396	0.009108	0.019392	-0.00651	-0.001243	-0.022197	-0.013676	0.002935	0.019844	-0.017131	0.035224	0.017495	-0.019609	-0.004923	-0.015389	-0.02945	0.023296	0.011731
S	Control	2	0	0.003607	0.012839	0.009604	0.013282	0.010668	-0.005567	0.013119	0.000228	-0.006199	0.006968	-0.002616	0.014742	-0.003967	0.000451	0.007186	0.005492	-0.006522	0.006721	0.009311	0.024399	-0.000062	-0.000182	0.023093	-0.00274	0.002478	-0.004375	-0.016267	0.007744	0.009707	0.000195
S	Control	2	0	-0.029607	0.000767	-0.002731	-0.00034	0.01165	-0.005322	0.003943	-0.003751	-0.001452	-0.002035	-0.002707	-0.004199	-0.012754	-0.000719	-0.00386	-0.004935	-0.000247	0.007008	-0.015139	-0.003865	0.008689	0.005825	0.016417	-0.004585	-0.0035	0.006248	-0.024596	-0.020903	0.028021	-0.01613
S	Control	2	0	-0.006222	-0.010793	-0.000565	-0.000221	0.011714	-0.007481	-0.001119	-0.002126	0.002454	0.000771	-0.000157	0.003679	-0.011366	0.004237	0.015304	-0.005105	-0.003943	-0.008938	-0.014245	0.001739	-0.000724	0.002309	0.017504	0.01277	-0.007899	0.013752	0.002632	-0.003484	-0.005251	-0.014717
S	Control	2	0	-0.027156	0.011772	0.003505	0.0038	0.001928	-0.002047	-0.006025	0.005942	0.009745	-0.003848	0.007765	-0.001832	-0.008833	-0.009054	0.000991	0.002299	-0.007603	-0.004295	-0.014736	0.000698	-0.000275	0.007691	0.008621	0.022788	0.01551	0.009691	-0.050094	0.01501	0.009706	0.004824
S	Control	2	0	-0.031507	-0.020612	-0.001087	0.002359	0.003962	-0.008971	0.01484	-0.00437	0.010374	-0.004898	-0.008871	0.003979	-0.020355	0.017615	0.017497	0.001716	-0.005552	-0.014018	0.004357	-0.000667	0.033114	0.000203	-0.006847	0.030768	-0.005032	0.007638	-0.028604	-0.016901	-0.0007	0.02932
S	Control	2	0	-0.02975	0.001922	-0.004278	-0.005346	-0.01729	0.011871	0.010566	-0.012014	0.011754	-0.005403	-0.012093	0.004063	0.008898	0.015668	0.024454	-0.009005	-0.020154	-0.016878	-0.015749	0.008488	0.01053	0.002777	0.020973	0.004903	-0.019356	0.024203	-0.023773	0.006783	0.02414	0.021825
S	Control	2	0	0.007496	-0.020066	-0.000429	-0.003187	-0.004649	-0.009304	-0.016643	0.016187	0.001719	0.001327	0.014311	-0.010108	0.012088	-0.013515	-0.008301	0.013046	0.002094	-0.004388	0.005955	-0.003808	-0.010357	-0.001093	-0.021693	0.016728	0.021412	-0.000065	0.004628	-0.015431	-0.028712	0.009752
S	Control	2	0	0.004586	-0.013142	0.005592	0.006413	-0.003324	0.000752	0.00856	-0.012594	0.003582	0.012494	-0.004112	0.004962	0.000319	0.021205	0.007179	-0.016516	-0.009231	-0.026474	-0.017929	0.00011	0.006165	-0.020922	0.035029	0.014212	-0.020382	-0.025304	0.003694	-0.029462	0.004675	0.012954
S	Control	2	0	-0.030389	-0.026569	0.000286	0.000306	0.001727	0.005468	0.008096	-0.010869	0.01016	-0.003623	-0.012753	0.010557	0.003239	-0.000994	0.019372	-0.014803	-0.004654	-0.019398	-0.017214	0.009886	0.005232	-0.02356	0.023364	0.040945	-0.000096	0.031081	-0.01737	-0.030754	0.000302	-0.027071
S	Control	2	0	-0.00955	-0.023004	0.003385	0.003742	0.008325	-0.003584	0.008725	-0.003595	-0.005006	0.003123	-0.013622	0.01417	0.005483	-0.002683	0.016358	-0.005702	0.005414	-0.013392	0.015997	-0.001892	0.006501	0.012194	0.002988	0.004154	0.010118	0.029626	-0.003567	-0.011636	-0.007253	0.007212
S	Control	2	0	-0.007121	0.031904	-0.001762	-0.002323	0.00191	0.000068	-0.006726	-0.012039	0.008521	0.002947	0.003394	0.006478	-0.009316	0.016122	0.009936	-0.014648	-0.012802	-0.015489	-0.022148	-0.01157	-0.004729	-0.009415	0.020689	-0.007164	-0.015206	-0.000489	0.000488	0.025125	0.028934	-0.008245
S	Control	2	0	0.00806	-0.010095	0.007141	0.009244	-0.012913	-0.001515	0.014573	-0.001353	0.008627	0.000188	-0.012548	0.015743	0.021792	-0.009275	0.004633	0.001904	-0.012459	-0.002849	0.011227	0.013407	-0.010959	0.008388	-0.00651	0.014589	0.018481	0.02135	-0.008229	0.007845	-0.018901	-0.00117
S	Control	2	0	-0.033745	-0.023418	-0.008058	-0.009197	-0.00735	-0.003196	0.01101	-0.005617	-0.010228	-0.001534	-0.015168	-0.009013	0.008023	0.01121	-0.015156	-0.01147	0.011402	0.01727	0.006761	-0.005311	-0.027066	0.012101	-0.006642	-0.035171	-0.004136	0.049801	-0.052037	0.010654	-0.032957	0.013106
S	Control	2	0	-0.030659	0.025509	-0.005251	-0.007924	-0.005209	-0.004292	-0.014187	0.008283	-0.001112	-0.001343	0.022241	-0.018127	-0.018993	-0.00144	-0.009887	0.000637	0.012956	0.013504	-0.019215	0.006914	-0.009801	-0.027761	0.004576	-0.023372	0.002059	0.00396	-0.025794	0.002481	0.012559	-0.02325
S	Control	2	0	-0.016646	-0.022844	-0.003632	-0.004934	-0.004136	-0.010542	0.006324	-0.004906	0.00278	0.004853	-0.005506	0.002815	-0.014631	0.010989	0.020128	-0.012615	0.003522	-0.016191	-0.009075	-0.001835	-0.009234	-0.02067	0.016265	0.006834	-0.005681	0.011677	-0.015566	-0.024108	-0.011598	-0.004045
S	Control	2	0	-0.009953	0.033869	0.003059	0.002411	0.013916	-0.005328	-0.017844	0.003976	-0.003295	0.006007	0.015826	-0.000957	-0.019302	0.010893	0.002805	-0.007138	0.009826	-0.012668	-0.008015	-0.008386	0.029802	-0.015342	0.007641	-0.011895	-0.017529	-0.028896	0.014599	0.005306	0.037082	0.002449
S	Control	2	1	-0.060672	-0.011321	-0.006978	-0.004794	0.012544	-0.009022	0.008785	-0.005606	-0.00788	-0.001713	-0.008003	0.003759	-0.004854	-0.012704	0.014243	-0.001462	0.007331	-0.003901	-0.012158	0.009089	0.019575	-0.001377	-0.005056	-0.003354	-0.018516	0.02286	-0.047883	-0.018765	0.022904	0.005211
S	Control	3	0	0.003172	0.002243	-0.001147	-0.000491	0.008728	-0.009498	-0.007909	0.005675	-0.001347	-0.001169	0.006771	-0.000151	-0.008739	-0.004216	-0.004172	0.005315	-0.000239	0.005327	0.013418	-0.013397	-0.001437	0.010565	-0.007197	-0.019547	0.009491	-0.009888	-0.019784	0.010375	-0.017021	0.0038
S	Control	3	0	0.001191	0.017372	0.005518	0.006318	-0.001926	-0.00602	0.002357	0.000088	-0.002073	0.00977	0.0003	0.01095	0.007862	0.009295	0.006263	-0.004173	-0.004887	-0.007763	0.008225	0.009676	0.001428	-0.006525	0.011787	-0.021074	-0.015625	-0.000766	-0.007356	0.027004	-0.003907	0.00159
S	Control	3	0	-0.036993	0.041193	-0.004063	-0.00184	0.010909	-0.007965	-0.004155	0.003461	-0.016605	0.000467	0.017238	-0.005378	-0.000032	-0.01875	-0.017803	0.014584	0.009025	0.017227	0.004284	0.002465	0.005835	0.009895	-0.024602	-0.042872	0.004216	0.006543	-0.042856	0.03476	0.027591	0.024281
S	Control	3	0	-0.061838	0.009425	-0.007133	-0.00889	0.001004	0.002991	-0.009263	0.002248	-0.001225	-0.006025	0.010104	-0.011892	-0.014506	-0.006423	-0.005583	0.00213	0.01021	0.006968	-0.022817	0.002047	0.019026	-0.019048	-0.004171	0.002329	-0.0136	0.033939	-0.03118	0.006049	0.017228	0.004858
S	Control	3	0	-0.049855	0.030985	-0.000796	0.003368	0.012395	-0.01962	0.010142	0.002743	-0.008818	0.005444	0.003877	-0.010937	0.002272	-0.002176	-0.020057	-0.000354	0.015441	0.012493	-0.007588	0.019331	0.015617	-0.031572	-0.000096	-0.026308	-0.008363	-0.005253	-0.043283	-0.004163	0.030806	0.005313
S	Control	3	0	-0.045389	0.009558	0.000761	0.003685	0.008283	-0.010283	0.013635	-0.002703	-0.004644	0.001972	-0.009723	-0.000624	0.004155	-0.003865	-0.005126	-0.003869	0.009064	-0.00028	-0.000344	0.002308	0.036395	-0.012852	0.002009	-0.009246	-0.010999	0.007988	-0.026245	-0.008336	0.025449	0.015488
S	Control	3	0	-0.023982	-0.00677	0.005712	0.006724	-0.003055	-0.020186	0.010154	0.003795	0.001613	0.006621	-0.004783	-0.002085	-0.000023	0.003318	-0.00446	-0.01075	0.001767	-0.000211	-0.006335	0.00885	0.015768	-0.0081	0.005698	-0.02374	-0.026193	-0.009485	-0.021028	-0.018838	-0.000598	-0.001989
S	Control	3	0	0.005356	0.011661	0.005954	0.006389	0.006056	-0.011738	0.000224	0.002284	-0.002554	0.008897	0.001503	0.009898	-0.004352	0.011831	0.012589	-0.010181	0.006272	-0.01407	0.005228	0.009538	0.006877	-0.007456	-0.000939	-0.009567	0.004165	-0.004102	0.008448	0.007979	-0.005243	-0.015878
S	Control	3	0	-0.074321	0.005618	-0.002892	-0.003057	0.022183	-0.004596	-0.017839	0.009315	-0.014157	-0.004747	0.020647	-0.010014	-0.009811	-0.017971	-0.016226	0.001041	0.019211	0.019207	-0.018161	0.018463	-0.003793	-0.001968	-0.018804	-0.030588	-0.016477	0.050053	-0.059545	0.016889	0.001634	-0.000374
S	Control	3	0	-0.056622	-0.014786	-0.007299	-0.00579	-0.014822	-0.001231	0.023537	-0.010137	-0.002106	-0.003492	-0.011743	-0.001842	0.010202	0.001468	-0.004224	0.004298	-0.00091	0.006724	0.005831	0.008008	0.003717	-0.010379	-0.00837	-0.009671	-0.009641	0.05209	-0.061809	0.008664	-0.017967	0.011165
S	Control	3	0	-0.017622	0.000328	0.002396	0.00119	-0.000703	-0.001605	-0.003197	0.000469	-0.003681	0.005126	0.006629	0.009203	0.001076	-0.011327	0.01308	-0.006893	0.011702	-0.009617	-0.007278	0.019669	0.002737	-0.032045	0.00244	-0.004479	-0.005472	0.021202	0.013353	-0.014268	0.001624	-0.053554
S	Control	3	0	-0.053704	-0.031884	-0.003581	-0.005248	0.013599	-0.011274	-0.019941	0.010347	-0.004063	0.003496	0.002946	-0.003463	-0.019665	0.009963	0.014432	0.000378	0.08125	-0.028639	0.006585	-0.022582	0.034482	0.008083	-0.025923	0.011355	-0.017569	0.037974	-0.001405	-0.024228	0.010596	0.060483
S	Control	3	0	0.001893	0.019469	0.009038	0.008415	-0.003735	0.003285	0.003284	0.001142	0.000269	0.004466	0.003256	0.006778	0.007709	-0.008102	0.003433	-0.002032	0.001649	-0.006012	-0.007985	0.017291	0.002991	-0.001726	0.001241	0.009411	-0.000984	-0.01682	-0.007632	0.007208	0.020395	-0.019172
S	Control	3	0	-0.00879	0.003288	0.004325	0.003626	-0.025963	0.003275	0.012265	-0.002277	0.013913	-0.002549	-0.003728	0.004066	-0.002005	0.00619	0.014528	-0.006599	-0.013178	-0.008298	-0.014998	0.016692	0.002285	0.007353	-0.000411	0.006672	-0.000014	0.015796	-0.004559	0.00549	0.00766	0.001571
S	Control	3	0	-0.014029	0.069032	0.002309	0.00464	-0.011942	-0.001128	-0.003083	-0.00269	0.00016	0.002425	0.016751	0.009181	0.001851	0.000635	-0.011037	0.007826	-0.005247	0.007262	0.014981	0.003636	0.012383	-0.014543	-0.023972	-0.052896	0.010714	0.002221	-0.026086	0.073247	0.005422	0.006388
S	Control	3	0	-0.022783	0.044875	0.004764	0.006023	0.000358	-0.004653	-0.013227	0.004383	-0.00173	0.004068	0.017838	0.012934	0.015028	-0.008258	-0.007886	0.00917	-0.002083	-0.004777	0.013997	0.013493	-0.003971	-0.009336	-0.043371	-0.018609	0.020575	0.014232	-0.034573	0.052001	0.005743	0.025948
S	Control	3	0	0.036096	0.025389	0.0046	0.00901	0.00075	-0.015528	0.011223	-0.006994	-0.009635	0.015204	-0.00133	0.014964	0.011746	0.014095	-0.0075	-0.004067	0.001644	0.00273	0.022775	0.011184	-0.028706	0.002134	-0.007592	-0.035762	0.020395	0.004803	0.010179	0.049354	-0.035386	-0.000158
S	Control	3	0	-0.065009	0.022553	-0.00348	-0.002611	0.018626	-0.021363	-0.008126	0.01042	-0.005978	-0.003618	0.00359	0.000229	0.003368	-0.019483	0.00458	0.002629	0.008807	0.00347	-0.003069	0.013861	0.016594	0.008668	-0.027432	-0.027301	0.012525	0.032563	-0.062743	0.022669	0.015478	0.022371
S	Control	4	0	0.036734	0.00393	0.00593	0.005434	0.004402	0.004209	-0.011547	0.011294	0.008421	-0.007876	0.006188	0.007768	-0.005946	0.00364	0.009791	0.006036	-0.013977	0.003176	0.017378	-0.000427	-0.001765	0.024335	0.001155	0.00221	0.014436	-0.015924	0.016158	0.015782	-0.011131	0.005194
S	Control	4	0	-0.05222	0.01476	0.007551	0.006977	0.0084	-0.003507	-0.001673	-0.00423	0.000525	0.002909	0.007372	0.004593	-0.01073	-0.001752	0.001596	-0.016801	0.007792	-0.014472	-0.020489	0.008668	0.027709	-0.012873	-0.004814	-0.003843	-0.003245	0.007628	-0.035112	-0.010314	0.030559	0.001695
S	Control	4	0	-0.055223	-0.007577	-0.000948	-0.000093	0.008136	0.000993	0.000936	-0.007388	-0.002914	-0.002991	-0.000959	0.010405	-0.008156	-0.012592	0.006775	-0.004894	0.004057	-0.005753	-0.005983	-0.002379	0.02259	-0.000344	-0.007562	-0.012463	-0.000612	0.038227	-0.039184	-0.006277	0.00659	0.002857
S	Control	4	0	-0.039117	-0.032612	0.002738	0.004067	0.005122	0.000295	0.008677	-0.005917	0.004241	-0.000549	-0.009091	0.008364	-0.000498	0.002274	0.014382	-0.002863	-0.011196	-0.020762	-0.002753	-0.002605	0.038576	-0.002462	0.022916	0.017992	-0.007337	0.026532	-0.024221	-0.03231	-0.005571	0.003707
S	Control	4	0	-0.03479	0.009491	0.002703	0.003639	0.006876	0.00926	-0.007226	-0.008347	0.003762	-0.00144	0.010062	0.011936	-0.005325	-0.000617	0.007494	-0.00253	-0.010072	-0.013418	-0.015094	0.004689	0.025275	-0.008291	0.004735	0.000134	-0.009796	0.033864	-0.003588	0.012764	0.008978	-0.00839
S	Control	4	0	-0.112696	0.020227	-0.018952	-0.033765	0.027061	-0.019605	-0.018684	0.005357	-0.024724	-0.001848	-0.005367	-0.01431	-0.014032	-0.017616	0.001966	0.003433	0.018295	0.011588	-0.029507	-0.003158	0.017384	-0.021939	-0.033433	0.002883	0.035472	0.094277	-0.058953	0.013411	0.023684	-0.016544
S	Control	4	0	-0.038633	0.042335	-0.001776	-0.001522	0.002896	-0.00855	0.002346	-0.009504	0.005411	0.000648	-0.004654	0.012286	-0.011313	0.007127	0.019614	-0.011421	0.002587	-0.017586	-0.00641	-0.00318	0.012624	0.00001	-0.013831	-0.004887	0.007194	0.038001	-0.016549	0.045249	0.035488	-0.000789
S	Control	4	0	-0.024346	-0.010065	0.010329	0.009939	-0.018121	-0.001248	0.017283	0.003576	0.009279	-0.001769	-0.006833	-0.001983	0.006679	-0.004509	-0.006451	-0.005478	-0.005364	0.005449	-0.001844	0.012887	0.011587	0.010465	0.00618	0.000469	-0.013623	0.01128	-0.029867	-0.0146	0.009141	-0.01779
S	Control	4	0	-0.018537	0.013772	0.004935	0.00279	0.010039	0.011618	-0.003459	0.003879	-0.017563	0.001352	0.010149	0.00577	0.001452	-0.023659	0.0715278	-0.001111	0.022708	0.005425	-0.006565	0.029104	-0.001286	0.003573	0.002933	-0.01335	0.010005	0.023937	-0.008152	0.003519	0.019295	-0.046753
S	Control	4	0	-0.038113	0.00362	0.006457	0.006186	0.003579	0.001455	-0.004685	-0.007427	0.002789	0.000664	0.009595	0.016427	0.002649	-0.014314	0.002197	-0.007655	-0.004974	-0.011638	-0.014254	0.012103	0.000883	-0.001443	-0.025682	-0.002626	0.005964	0.045084	0.000329	-0.011584	0.026532	-0.026831
S	Control	4	0	-0.032641	0.002375	0.011217	0.009758	0.004299	0.004321	-0.001274	-0.007133	0.004144	0.004717	-0.001012	0.016625	0.013495	-0.010133	0.009426	-0.017276	-0.00448	-0.023608	-0.018249	0.013922	0.02626	-0.012951	0.010759	0.012413	-0.012318	0.020978	0.001518	-0.014288	0.026235	-0.022906
S	Control	4	0	0.033118	0.023547	0.007617	0.007022	-0.025448	-0.006895	0.004502	0.00459	0.009941	0.011528	0.000262	-0.004842	0.00332	0.019194	-0.000661	-0.014147	-0.003713	-0.010123	-0.011669	0.007913	-0.00543	-0.015546	0.030398	-0.012321	-0.006293	-0.036893	0.012743	0.014094	-0.011745	-0.040376
S	Control	4	0	-0.034483	-0.01716	-0.004943	-0.005171	0.02599	0.007579	-0.001896	-0.004931	-0.013176	-0.004093	-0.000494	0.000948	0.007101	-0.023383	0.004638	0.004106	0.011179	0.005221	-0.011353	0.008813	0.012642	-0.00389	0.016022	0.008124	-0.01012	0.026872	-0.023643	-0.008636	-0.004455	-0.018796
S	Control	4	0	-0.055705	-0.025743	-0.000861	-0.001634	0.013738	0.004274	-0.0108	0.001767	-0.008369	-0.001571	0.007636	0.001755	-0.003604	-0.008679	-0.000557	-0.000705	0.019883	-0.005505	0.003197	0.002587	0.017803	-0.021916	-0.015536	0.004218	-0.017305	0.046495	-0.019395	-0.018702	-0.008903	-0.013261
S	Control	4	0	-0.049353	-0.038236	0.001342	0.00441	-0.006088	-0.003302	0.021626	-0.006044	-0.008477	0.004424	-0.005684	0.001818	0.003629	-0.009663	-0.007035	0.00215	0.006499	0.001568	0.003292	0.008887	0.023327	-0.009893	0.00538	-0.008613	-0.017417	0.041422	-0.040541	-0.022271	-0.033047	-0.010283
S	Control	4	0	-0.027432	0.001406	-0.000081	-0.00429	0.001345	-0.003594	-0.00878	0.004993	-0.007228	0.011253	0.001579	0.002317	0.003618	0.000994	0.023259	-0.010272	0.007341	-0.029473	-0.00988	0.002759	0.008577	-0.002516	0.02785	0.000392	-0.010036	0.021572	-0.023925	0.010631	0.002132	-0.014935
S	Control	4	0	-0.038596	0.018641	0.001966	0.002092	0.015164	-0.021448	-0.008462	0.004846	-0.00375	0.009883	0.001191	-0.001538	-0.005538	0.013158	0.005514	-0.018682	0.015767	-0.020352	-0.009377	0.002147	0.016932	-0.026453	0.004054	-0.009965	-0.005626	0.013555	-0.011116	0.002579	0.015196	-0.002676
S	Control	5	0	-0.031964	-0.027024	0.005392	0.004859	0.006408	-0.012515	-0.000797	0.002315	0.003425	0.007763	-0.005008	0.006354	-0.004108	0.001848	0.020483	-0.01456	0.000598	-0.030891	-0.01602	0.005486	0.020774	-0.024178	0.022604	0.025275	-0.015094	0.011486	-0.003201	-0.042896	0.006373	0.000357
S	Control	5	0	-0.028329	0.016409	0.005518	0.006858	-0.012097	-0.000091	0.007683	-0.006988	0.007052	0.004809	-0.000131	0.007295	0.008437	-0.005247	-0.006878	-0.003663	-0.007461	-0.014549	-0.004413	-0.005904	0.014917	-0.005185	-0.001179	0.009941	0.009567	0.019691	-0.021783	0.009788	0.019481	0.003028
S	Control	5	0	-0.06695	0.015735	0.00606	0.006458	-0.001497	-0.001269	-0.003451	-0.002399	0.006602	-0.002624	0.014103	0.006822	-0.009003	-0.011953	-0.005211	-0.009789	-0.001143	-0.000732	-0.022056	0.020863	0.008556	-0.017183	-0.016075	-0.011475	-0.00548	0.043339	-0.040671	-0.001998	0.026756	-0.0292
S	Control	5	0	-0.033131	-0.005902	0.000547	0.000306	-0.004177	0.002114	-0.000976	-0.008432	0.001653	0.00312	-0.004083	0.009995	0.004067	0.000439	0.00175	-0.010588	0.001075	-0.014759	0.002816	-0.014532	0.013089	-0.013948	0.001561	-0.011908	-0.007451	0.022302	-0.023836	0.000347	-0.001924	0.02729
S	Control	5	0	-0.034752	-0.01403	-0.003132	-0.00585	-0.005411	-0.006053	0.001284	0.006239	-0.005253	0.001587	-0.007843	-0.005865	0.009372	-0.004455	0.001879	0.001372	0.010152	-0.00593	0.007928	-0.005806	-0.006241	0.012979	-0.011378	0.005643	-0.001585	0.048633	-0.023913	0.011567	-0.000864	0.03564
S	Control	5	0	-0.05829	0.023609	0.001247	0.00407	0.020648	-0.014239	0.004389	0.00015	-0.011519	-0.001254	-0.000877	-0.001352	0.000163	-0.03577	-0.015879	-0.009114	0.02864	0.017212	-0.017572	0.013693	0.004979	-0.018084	-0.002998	-0.027936	0.017515	0.039893	-0.043402	0.014388	0.007775	-0.021605
S	Control	5	0	-0.034404	0.039181	0.00371	0.00419	0.01939	-0.012519	-0.013234	0.003718	-0.009191	0.009705	0.016819	0.000876	-0.014326	-0.000365	-0.000005	-0.004419	0.00782	-0.012052	-0.010369	0.000443	0.009768	-0.008346	0.009558	-0.012929	0.016696	0.013197	-0.019351	0.011766	0.03947	-0.005258
S	Control	5	0	-0.019891	-0.038553	0.007558	0.003867	-0.002289	0.001961	-0.001663	0.001218	-0.00637	0.007995	-0.00127	0.0064	0.006598	-0.00769	0.012773	-0.017541	0.010175	-0.021509	-0.010683	0.010257	-0.003477	0.001789	0.001635	0.000905	-0.006217	0.025235	0.004749	-0.049621	0.00178	-0.020622
S	Control	5	0	-0.038998	-0.006368	0.00975	0.00771	0.002765	-0.012994	-0.000066	0.005085	-0.00037	0.008677	0.002527	-0.003423	0.001368	0.001629	-0.000952	-0.013756	0.008492	-0.020968	-0.011784	0.005251	0.033842	-0.013417	-0.001153	0.009849	-0.005079	-0.006961	-0.005124	-0.051326	0.04005	0.021085
S	Control	5	0	-0.030226	-0.027735	0.007012	0.007397	-0.003273	0.007198	0.013043	-0.003143	-0.004527	-0.000575	-0.004634	0.010657	0.004438	-0.008346	0.00229	-0.004647	0.007166	0.006076	0.008302	0.021284	0.00731	-0.012151	0.000966	-0.012961	-0.019851	0.022728	-0.027078	-0.028537	-0.009698	-0.029553
S	Control	5	0	-0.022372	-0.00455	0.001203	0.000768	-0.008598	0.000321	0.00799	-0.004036	-0.00577	0.005979	-0.002571	0.004482	0.010811	-0.001497	0.002582	-0.000984	0.000639	-0.012108	0.004382	0.003435	-0.007683	0.006792	0.000482	-0.001852	0.008379	0.043137	-0.025151	0.013394	-0.009533	-0.015649
S	Control	5	0	-0.035587	-0.024093	0.00263	0.002348	0.017434	-0.014716	-0.011383	0.012875	0.001837	0.000231	-0.002231	-0.002997	-0.001984	0.007721	0.008731	-0.007899	0.004665	-0.013801	0.000559	0.001651	0.013255	-0.001272	0.003538	0.009124	-0.008743	0.031477	-0.021023	-0.008781	-0.01789	0.013691
S	Control	5	0	-0.040817	-0.012729	0.002243	0.001041	0.012759	0.000358	-0.010892	0.004454	-0.001856	0.001315	0.004878	-0.000802	-0.003342	-0.010829	0.00682	-0.002229	0.006746	-0.016055	-0.014488	-0.001203	0.018832	-0.004672	0.011224	0.027383	-0.007759	0.017821	-0.017637	-0.022059	0.023746	0.021284
S	Control	5	0	-0.006484	0.021412	0.000155	-0.001652	-0.00234	0.009	-0.004339	-0.000695	-0.003891	0.000276	0.010192	-0.002682	-0.008818	0.002121	0.005993	-0.003046	0.005561	-0.000095	-0.010847	0.00638	-0.005714	0.0042	0.008712	-0.010129	0.002395	-0.00057	-0.008966	0.012498	0.024808	0.007187
S	Control	5	0	-0.016048	0.011144	0.004964	0.005849	-0.008935	-0.033916	0.008019	0.003462	-0.003304	0.019823	-0.006975	0.012114	0.013534	0.009736	0.005825	-0.010304	0.002925	-0.024745	0.014757	0.004376	-0.003881	-0.01098	-0.022006	-0.024267	0.003092	0.021428	-0.01186	0.023786	-0.016042	0.023553
S	Control	5	0	-0.011179	-0.02334	0.003104	0.001537	0.010123	0.000617	-0.01405	0.00312	0.003813	0.00033	-0.001922	0.002287	-0.002424	0.006023	0.007837	-0.013042	0.004428	-0.018709	-0.005844	-0.014847	0.023303	-0.00831	0.00836	0.009068	-0.027134	0.000045	0.01646	-0.019098	-0.006623	0.008212
S	Control	5	0	-0.023421	0.001228	0.000138	0.000679	0.002293	-0.025046	-0.002795	0.002805	0.008364	0.00863	-0.009942	-0.003468	0.008711	0.014514	0.002515	-0.019056	-0.002872	-0.023481	-0.015899	-0.009571	0.01991	-0.01994	0.017385	0.002816	-0.014954	0.00841	-0.001359	0.002008	-0.008136	0.007459
S	Control	5	0	-0.010645	0.029813	-0.004585	-0.008659	0.001811	-0.02078	-0.005205	-0.008613	-0.004071	0.016551	0.001553	0.007165	0.020352	-0.009049	0.010491	-0.016987	0.006402	-0.019722	-0.025093	0.001509	-0.007998	-0.034025	0.016676	-0.016027	-0.003026	0.026763	0.041767	0.014255	0.019852	-0.015329
S	Control	5	0	-0.032433	0.002151	-0.006294	-0.006339	0.001419	-0.003455	0.007825	-0.00917	-0.006004	0.001723	0.007165	-0.005087	-0.009514	-0.001148	-0.004367	0.000835	0.008453	0.004223	-0.014814	0.007904	-0.003877	-0.018851	-0.001699	-0.000512	0.00026	0.026885	-0.026377	0.004263	-0.009351	-0.030348
S	Crab	1	0	-0.053985	0.046079	0.003021	0.006392	0.011126	-0.019413	0.007226	0.003559	-0.003697	0.005201	0.005423	-0.002489	0.005782	-0.003565	-0.008759	0.006803	0.003401	-0.006403	-0.001603	0.014784	0.038791	-0.026563	-0.022013	-0.005184	0.005002	0.007083	-0.02683	0.01656	0.042649	0.029743
S	Crab	1	0	-0.045565	0.033907	-0.007879	-0.007461	-0.005702	-0.020764	0.016018	-0.004462	-0.001891	0.003556	-0.006093	-0.011628	0.008888	-0.013087	-0.018872	-0.005299	0.017358	0.010853	-0.02245	0.009605	0.012845	-0.041381	-0.012249	-0.014174	0.003997	0.024913	-0.00506	0.009514	0.018304	-0.024248
S	Crab	1	0	-0.064278	0.036886	0.001594	0.005211	0.01202	-0.01934	-0.001409	-0.000153	-0.004544	0.004617	0.015231	0.002557	-0.022546	0.002318	-0.00889	-0.003991	0.016663	0.000209	-0.008647	0.010972	0.027565	-0.035298	-0.030571	-0.02612	-0.009717	0.040974	-0.007873	0.019342	0.023069	-0.018577
S	Crab	1	0	-0.04232	0.045336	0.006992	0.007565	0.001862	-0.0211	-0.00858	0.009885	-0.003795	0.009055	0.016051	0.00233	-0.006603	-0.002806	-0.006254	-0.005009	0.010692	-0.004392	-0.003625	0.014696	0.019229	-0.019463	-0.018938	-0.030415	0.014379	0.025964	-0.008154	0.020437	0.026566	-0.008114
S	Crab	1	0	-0.037598	0.015867	0.00296	-0.000153	-0.00148	-0.002352	-0.019675	0.012012	-0.000171	0.002874	0.013984	-0.00543	-0.003378	0.00161	0.005334	-0.002742	0.008362	-0.0166	-0.007869	0.003905	0.018016	-0.003495	-0.004287	0.005264	-0.006681	0.021077	-0.014812	0.010663	0.021577	-0.008784
S	Crab	1	0	-0.008963	0.016218	0.004102	0.004128	-0.001507	0.007342	0.002683	-0.000567	0.002325	-0.004598	0.00269	-0.000002	-0.001159	-0.0037	0.000724	-0.007646	0.008029	0.004767	-0.012023	0.016927	0.006612	-0.000091	-0.001713	-0.00147	0.008128	0.00544	-0.01142	0.012643	0.002454	-0.039392
S	Crab	1	0	-0.06487	0.036766	-0.002183	-0.00137	0.007095	-0.006323	-0.017362	0.006442	0.008423	-0.004017	0.019227	-0.00929	-0.00467	0.005896	-0.003926	0.006947	-0.012009	-0.014671	-0.021325	0.007633	0.031769	-0.013835	-0.014625	0.016328	0.018849	0.035966	-0.028192	0.010262	0.042264	0.005625
S	Crab	1	0	-0.041442	0.057259	-0.002342	0.001021	-0.005486	-0.015355	0.002923	-0.00109	0.006665	0.002256	0.013851	0.001905	0.006444	-0.00695	-0.009502	0.011701	-0.007023	-0.007662	-0.003801	0.005759	0.020823	-0.022222	-0.04762	-0.005107	0.011689	0.012319	-0.011166	0.033438	0.044657	0.021642
S	Crab	1	0	-0.077144	0.027419	0.002136	0.002659	0.009872	-0.008634	-0.009357	0.010224	-0.002453	-0.004682	0.012713	-0.011256	-0.00518	-0.019511	-0.015668	-0.004073	0.014102	0.011559	-0.02574	0.017766	0.024874	-0.006744	-0.012805	-0.014881	-0.005599	0.030435	-0.038214	-0.008726	0.055501	-0.009071
S	Crab	1	0	-0.043613	0.055273	-0.000144	0.001305	-0.006801	-0.004566	-0.000501	0.008836	0.012792	-0.008492	0.008825	-0.002633	0.007243	-0.005061	0.004954	0.014329	-0.009107	-0.001883	-0.002734	0.02432	0.016204	-0.016882	-0.02169	0.018316	0.02802	0.03562	-0.025627	0.043945	0.03985	0.015318
S	Crab	1	1	-0.025249	0.005015	0.004466	0.006411	-0.006374	-0.00492	0.017365	0.007247	-0.008568	0.000814	0.000485	-0.00142	0.011961	-0.019016	-0.007122	0.011552	0.009603	0.014963	0.006192	0.031655	-0.005192	0.003324	-0.010646	0.001238	0.011976	0.029361	-0.027962	0.004684	0.008156	-0.001907
S	Crab	1	0	-0.03867	0.005357	0.005072	0.005465	-0.009338	-0.009629	0.007928	-0.002769	0.00471	0.007537	-0.004029	0.001167	0.010056	0.002629	0.000955	-0.012015	-0.001138	-0.022886	-0.013404	0.005896	0.032999	-0.015582	-0.000092	0.008477	-0.002436	0.017202	-0.006101	-0.014346	0.019891	0.002774
S	Crab	1	0	-0.021875	0.010142	-0.000454	-0.001622	0.001413	-0.003602	-0.000922	0.002021	-0.00758	0.005435	0.006138	-0.000798	-0.000938	0.004575	0.011342	-0.004157	0.00865	-0.007009	-0.005262	0.015368	0.001143	-0.00632	0.005119	-0.011993	-0.011823	0.018274	-0.006712	0.00858	0.013241	0.001501
S	Crab	1	0	-0.020388	0.02082	0.00513	0.006185	-0.017766	-0.010778	0.01508	0.00522	0.001593	0.005756	-0.004697	-0.002729	0.011446	0.006307	-0.002386	-0.003556	0.001241	0.001927	0.001056	0.02475	-0.001706	-0.010636	0.005509	-0.012982	-0.002096	0.021837	-0.019031	0.018822	0.008007	-0.006657
S	Crab	1	0	-0.025288	-0.015375	-0.005994	-0.009989	-0.013532	-0.009256	0.000877	0.002662	-0.005153	0.004248	-0.001118	-0.00348	-0.006383	-0.011302	0.00592	0.000098	0.005024	-0.001872	-0.006093	-0.01065	-0.009431	0.004636	-0.00017	-0.015677	0.000883	0.038864	-0.013729	-0.000333	-0.013638	0.000564
S	Crab	1	0	-0.010441	0.045481	-0.005204	-0.005184	-0.013803	-0.008046	0.00177	0.000306	0.007262	0.001542	-0.000216	-0.002517	0.00845	0.011445	0.01088	0.003168	-0.014599	-0.006287	0.011375	-0.006649	-0.003064	-0.016758	0.031499	-0.024015	0.004508	0.004907	-0.032289	0.048408	0.015676	0.028495
S	Crab	1	0	-0.053894	-0.02562	-0.011998	-0.009939	-0.008556	0.003951	0.018902	-0.013787	-0.003109	-0.005144	-0.028355	-0.00518	0.011467	-0.004079	-0.010969	-0.005288	-0.00215	0.015524	-0.015267	-0.012493	0.01267	-0.007831	0.016954	-0.016078	-0.037352	0.037296	-0.041934	-0.013083	-0.003215	-0.009225
S	Crab	1	0	-0.035157	-0.00756	0.002717	0.002612	-0.005292	-0.013368	0.000465	-0.001579	0.01738	0.001541	-0.009551	0.009978	-0.008749	0.006281	0.024112	-0.018204	-0.017122	-0.027805	-0.025988	-0.006288	0.031832	-0.015641	0.032944	0.012843	-0.030485	0.019779	0.004716	-0.015947	0.017712	-0.007649
S	Crab	1	0	-0.088342	0.013006	-0.008051	-0.000923	0.033181	-0.024995	-0.014722	0.004521	-0.008363	0.004028	0.003274	-0.001776	-0.007305	-0.006164	-0.021642	0.015626	0.00557	-0.005339	0.008737	-0.037099	0.062586	-0.021687	-0.032705	-0.014098	-0.037059	0.013847	-0.045107	0.002023	0.031757	0.283333
S	Crab	1	0	-0.060759	0.012358	-0.005849	-0.004739	-0.011726	-0.004883	-0.003891	0.002154	0.016315	-0.005975	-0.002047	-0.007003	0.001589	0.003066	-0.009057	0.007485	-0.018628	-0.003447	-0.009371	-0.018417	0.026312	-0.012348	0.000077	0.011044	-0.013153	0.040874	-0.036213	0.017087	0.020037	0.024596
S	Crab	1	0	0.025369	0.041441	0.002973	0.003701	0.0027	0.007426	-0.004038	-0.002348	-0.001137	0.003412	0.003997	0.005677	0.014439	-0.00462	-0.007913	0.000069	0.007632	0.007328	0.003668	0.00402	-0.012678	-0.021535	0.023359	-0.010773	-0.010653	-0.024739	0.018157	0.032863	0.02143	-0.013138
S	Crab	1	0	-0.0761	0.046557	-0.003444	0.000978	0.027033	-0.024995	-0.005444	0.002718	-0.004403	0.004558	0.012016	-0.009764	-0.021521	0.002708	-0.006049	-0.002938	0.011493	-0.006338	-0.029268	0.009429	0.041355	-0.047964	-0.001427	-0.007949	-0.016915	0.004898	-0.026262	-0.000466	0.056029	0.004797
S	Crab	1	0	-0.049995	0.010122	0.00127	0.000399	-0.003906	0.00705	-0.010455	0.003391	0.000906	-0.004756	0.012883	-0.012238	0.000797	-0.016434	-0.019692	-0.008671	0.018322	0.007691	-0.028263	0.012808	0.019724	-0.020636	-0.005083	0.002158	0.001431	0.028017	-0.007512	-0.018252	0.024496	-0.035217
S	Crab	1	0	-0.057096	0.02733	-0.008381	-0.009157	-0.001127	-0.013865	0.002939	-0.005528	0.004293	0.000652	-0.008833	-0.004056	0.013226	-0.010402	-0.004352	-0.004605	-0.007304	-0.004981	-0.026527	-0.001759	0.020561	-0.027337	0.006351	0.002928	0.013345	0.037532	-0.032583	0.013876	0.017425	-0.017955
S	Crab	1	0	-0.027098	0.032381	-0.000023	0.001917	0.016571	0.003205	-0.012673	0.000126	0.008467	-0.008465	0.01343	0.00637	-0.012886	-0.005532	0.005047	0.006712	-0.010531	0.000771	-0.012495	-0.001267	0.029957	-0.006443	0.004449	0.004676	-0.011437	0.001704	-0.012514	0.030391	0.025352	0.013485
S	Crab	2	0	-0.044004	0.112297	-0.000722	0.002892	0.021229	-0.038471	-0.012866	-0.011184	0.001348	0.019889	0.01692	0.003188	0.000042	0.022386	-0.008177	-0.02556	-0.002209	-0.025946	-0.041887	0.010428	0.019977	-0.06305	-0.00149	-0.046051	0.00156	0.017169	0.022571	0.067113	0.052647	-0.043356
S	Crab	2	0	-0.032006	0.018454	-0.004321	-0.001662	0.008586	-0.018301	0.002529	-0.006336	-0.003058	0.009671	-0.003406	-0.00359	-0.014905	0.006405	-0.000615	-0.009585	0.006523	-0.015327	-0.019404	-0.019593	0.041198	-0.027084	0.02038	-0.011468	-0.014334	-0.011883	-0.014783	0.008579	0.001558	0.009296
S	Crab	2	0	-0.053985	0.026326	0.002939	0.003413	0.02083	-0.013412	-0.015709	0.005537	0.001702	0.002214	0.014088	0.001377	-0.016149	0.003005	0.01058	-0.005977	-0.005001	-0.016235	-0.024625	0.00824	0.028342	-0.006317	0.009863	-0.001415	-0.005722	0.028166	-0.014913	0.006327	0.039914	0.003651
S	Crab	2	0	-0.039816	0.031808	0.00422	0.004369	-0.007027	0.006827	-0.0054	-0.0021	0.010705	-0.006785	0.010734	0.008817	0.001232	-0.004722	-0.001676	-0.001871	-0.004356	-0.002068	-0.006403	0.013979	0.012726	-0.009633	-0.031718	-0.003539	0.008021	0.030486	-0.020249	0.026032	0.024663	0.000755
S	Crab	2	0	-0.084212	-0.016718	-0.004461	-0.002638	-0.000421	-0.0055	-0.003844	-0.001193	-0.004633	-0.001403	-0.003745	0.00075	-0.008677	-0.004173	-0.009082	-0.005395	0.006112	-0.000775	-0.006058	-0.014422	0.033207	0.002443	-0.02278	-0.030139	-0.017672	0.065806	-0.046693	-0.003251	-0.0042	0.006062
S	Crab	2	0	-0.042814	0.024102	-0.005342	-0.008697	0.004828	-0.02197	-0.007137	0.004039	-0.010131	0.013055	0.004552	-0.007262	-0.010756	0.007798	0.012559	-0.017281	0.016437	-0.015245	-0.022132	0.006582	0.005194	-0.025856	0.018958	-0.028206	-0.00617	0.029561	-0.01578	0.010441	0.008894	-0.053541
S	Crab	2	0	-0.052898	-0.004733	-0.005097	-0.002054	0.005123	-0.020687	0.004934	0.00186	-0.001662	-0.000746	-0.013317	-0.005323	0.01167	-0.0116	-0.013735	-0.011067	0.004278	0.01143	-0.016533	0.004256	0.013686	-0.004205	-0.010418	-0.028284	-0.009232	0.008384	-0.047587	-0.026604	0.011997	-0.014056
S	Crab	2	0	-0.039571	-0.015192	-0.00748	-0.007844	0.000052	0.001052	0.006089	-0.002534	-0.004196	-0.003657	-0.016147	-0.006762	0.028553	-0.010212	-0.007879	0.001587	0.006601	-0.00087	-0.000094	-0.003624	0.024332	-0.006698	-0.011699	0.011384	-0.001859	0.030127	-0.017102	-0.011365	-0.000289	0.008941
S	Crab	2	0	-0.069212	0.029166	-0.010699	-0.010128	0.005038	-0.003673	-0.014794	-0.004041	0.001789	-0.003861	0.010433	-0.003876	-0.001303	-0.007296	-0.001765	-0.000167	0.000614	-0.010393	-0.02719	-0.001142	0.039717	-0.036076	-0.026349	-0.000297	-0.001476	0.02032	-0.01324	-0.011678	0.046858	-0.014165
S	Crab	2	0	-0.016129	0.028461	-0.004351	-0.00613	-0.003366	-0.030078	-0.006404	0.006186	-0.00243	0.011781	0.002344	-0.010734	0.028949	0.011071	-0.009358	-0.004905	-0.005496	-0.012884	-0.00343	0.003225	-0.007448	-0.003609	-0.016216	-0.030777	0.024817	0.032417	-0.007429	0.034425	-0.019016	-0.014151
S	Crab	2	0	-0.060083	0.052537	-0.002998	0.001731	0.014781	-0.015618	-0.003895	-0.003974	0.008339	0.00127	0.015661	0.003782	-0.019031	0.002329	-0.003304	0.003316	-0.0067	-0.008223	-0.016627	-0.001063	0.033936	-0.051319	-0.000928	0.000509	0.001102	0.008544	-0.027047	0.01556	0.045741	0.012529
S	Crab	2	0	-0.034928	0.027449	-0.014834	-0.012507	0.002854	-0.021791	0.009424	-0.003637	-0.005257	-0.001005	-0.007842	-0.017448	0.002634	0.007306	-0.019379	0.000479	0.003568	0.022163	-0.010709	-0.002837	0.001371	-0.00848	-0.011979	-0.034349	0.003935	0.010181	-0.034781	0.017579	0.007491	-0.001478
S	Crab	2	0	-0.075894	0.020572	-0.003953	-0.00409	0.008329	-0.005657	-0.0106	0.003417	-0.007472	-0.001403	0.015209	-0.006558	0.002061	-0.007932	-0.00797	-0.000455	0.01338	-0.000083	-0.013632	0.020008	0.008974	-0.023093	-0.027644	-0.010619	-0.004601	0.047786	-0.036304	0.000947	0.035758	-0.003568
S	Crab	2	0	-0.036365	0.010394	-0.007506	-0.005962	-0.02358	0.001239	0.006054	-0.005248	0.123611	-0.008013	-0.009954	-0.003305	0.001747	0.018953	-0.004805	0.004746	-0.025649	-0.002306	0.007482	-0.021927	0.012326	0.011035	-0.012419	-0.005882	-0.004907	0.036845	-0.026194	0.019566	0.021646	0.037595
S	Crab	2	0	0.00206	0.01752	0.002205	0.004208	0.018006	-0.004268	-0.008402	0.001457	0.00673	-0.002336	0.005811	0.003544	-0.012917	0.00253	0.004332	-0.001964	-0.003864	-0.003645	-0.011095	-0.006242	0.023292	-0.024167	0.025755	0.008542	-0.016958	-0.034142	0.009086	0.000907	0.014509	0.00756
S	Crab	2	0	-0.069968	0.049173	-0.004824	-0.005734	0.018276	-0.004924	-0.019791	-0.002405	-0.000963	-0.001483	0.014652	0.000358	-0.010151	0.000469	0.000825	-0.003975	0.003634	-0.01252	-0.019342	-0.002035	0.021918	-0.016758	-0.01455	-0.002162	0.019554	0.054539	-0.026011	0.031395	0.04559	-0.013237
S	Crab	2	0	-0.05533	0.013269	0.004389	0.005488	0.015306	-0.006012	-0.002914	0.011884	-0.010876	-0.001263	0.015288	-0.010264	-0.014773	-0.010562	-0.009288	-0.001605	0.029093	0.014656	-0.012067	0.033548	0.01637	-0.022748	-0.004538	-0.007411	0.001032	0.030031	-0.0179	-0.017308	0.028375	-0.021796
S	Crab	2	0	-0.024298	0.020567	0.0007	-0.000399	-0.014576	-0.013858	0.002757	0.006793	0.000054	0.007179	0.003435	-0.004881	0.014594	-0.003549	-0.002338	-0.001766	0.007583	-0.005274	-0.004188	0.017581	-0.009497	-0.022687	-0.003828	-0.001023	0.010211	0.035957	0.002811	0.008026	0.016137	-0.016547
S	Crab	2	0	-0.042466	0.029644	0.003729	0.00411	0.009641	-0.014831	-0.018114	0.011447	0.011892	0.002677	0.015474	-0.00904	-0.01996	0.01975	0.004362	-0.007119	-0.00381	-0.022526	-0.023561	0.002781	0.022175	-0.024398	0.012718	0.031246	0.006215	0.014885	-0.003198	-0.002878	0.046573	0.018983
S	Crab	3	0	-0.049649	0.018414	-0.005966	-0.003687	0.011157	-0.020316	-0.006728	0.004551	-0.000833	0.001865	0.002526	-0.01116	-0.007967	-0.001452	-0.011161	-0.004112	0.007995	-0.000281	-0.022519	-0.00631	0.038322	-0.023534	-0.005548	-0.011469	-0.012501	0.005526	-0.010444	-0.005122	0.017546	-0.00993
S	Crab	3	0	-0.032601	0.016818	-0.003035	-0.002277	0.004688	-0.01906	0.002165	0.001559	0.000506	0.004246	-0.001849	-0.007916	0.003151	-0.002671	-0.00239	-0.009832	0.007994	-0.000814	-0.022735	0.011417	0.010096	-0.031176	0.015315	-0.011449	-0.011397	0.010435	-0.012468	0.003323	0.003303	-0.02777
S	Crab	3	0	-0.032145	0.000523	-0.002047	-0.00034	0.004441	-0.000293	0.005855	-0.000556	-0.000973	-0.007182	0.002975	-0.00318	-0.008512	-0.006456	-0.000892	0.001535	0.008045	0.009051	-0.006656	0.012557	0.016285	-0.002597	-0.020695	-0.004717	0.001321	0.001902	-0.02958	-0.014702	0.010566	-0.01592
S	Crab	3	0	-0.032482	0.030967	-0.000483	0.000676	0.01579	-0.006169	-0.019908	0.002767	0.000762	0.001478	0.020351	-0.00815	-0.015394	0.012687	-0.012955	-0.003021	0.007853	-0.010233	-0.012215	-0.008061	0.031541	-0.025277	-0.020385	0.001208	-0.00712	-0.01771	0.003798	-0.012658	0.304167	-0.012825
S	Crab	3	0	-0.06107	0.025739	0.004924	0.00496	0.014961	-0.002192	-0.015511	0.009829	-0.009223	0.001767	0.019728	-0.00417	-0.007949	-0.003985	-0.006876	0.000832	0.019492	-0.002896	-0.005098	0.01719	0.032411	-0.017523	-0.010513	-0.00441	-0.00984	0.027659	-0.028524	0.013294	0.027453	-0.001294
S	Crab	3	0	-0.049611	0.037552	0.00525	0.006151	0.001306	-0.011258	-0.011499	0.007703	0.016376	0.001413	0.016014	-0.007492	-0.006676	0.01598	-0.006567	-0.005059	-0.012676	-0.014869	-0.027037	0.009861	0.040516	-0.026795	0.004807	0.020593	-0.019177	0.004962	0.007253	-0.009961	0.067398	0.00734
S	Crab	3	0	-0.072247	0.028736	-0.006791	-0.003051	0.009045	-0.011293	-0.008039	0.003915	0.001139	-0.00209	0.0027	-0.019352	-0.014094	0.005037	-0.020838	-0.003256	0.006006	0.001638	-0.030116	-0.009879	0.044671	-0.03209	0.000275	-0.004119	-0.010208	0.007924	-0.035741	-0.007435	0.03735	-0.007897
S	Crab	3	0	-0.081568	0.013291	-0.006876	-0.005626	0.016983	-0.019224	-0.007992	0.006178	-0.014601	0.002781	0.0089	-0.012515	-0.01374	0.003076	-0.009594	-0.00349	0.016527	0.006198	-0.013354	0.008831	0.01185	-0.016417	-0.011018	-0.035503	-0.01096	0.04478	-0.061528	0.010596	0.007889	0.010245
S	Crab	3	0	-0.068697	0.01817	-0.002614	-0.000175	0.002508	-0.021082	0.00537	0.007707	-0.006106	0.001691	0.003545	-0.009797	0.005992	-0.005054	-0.015402	0.000165	0.015577	0.008854	-0.001631	0.019802	0.018071	-0.023632	-0.023958	-0.022859	-0.002037	0.037507	-0.043841	0.003529	0.013246	-0.005541
S	Crab	3	0	-0.046805	0.051231	-0.001351	0.001701	0.006361	-0.017253	0.002089	-0.000075	0.009549	-0.004015	0.004377	-0.004265	-0.016281	0.008909	0.001482	-0.007744	-0.003887	-0.001481	-0.026419	0.011527	0.02754	-0.01462	-0.015905	-0.011438	-0.000567	-0.00275	-0.028573	0.021791	0.044786	0.004888
S	Crab	3	0	-0.04199	0.061327	-0.006224	-0.006256	-0.008346	-0.016169	0.001694	0.00479	-0.003973	0.00382	0.007257	-0.021252	0.011458	-0.01148	-0.020226	0.001881	0.017485	0.005107	-0.023807	0.011826	0.027354	-0.033186	-0.016559	-0.012699	0.031841	0.005171	-0.013481	0.023125	0.031803	-0.004932
S	Crab	3	0	-0.044301	0.521528	-0.013493	-0.013566	0.003155	-0.016562	-0.011109	0.000101	-0.001986	-0.0006	0.004973	-0.014469	-0.011364	0.001518	-0.003011	-0.005476	0.00858	0.004345	-0.030706	-0.009222	0.038201	-0.031852	-0.002155	-0.035954	0.00483	-0.01321	-0.011278	0.033002	0.05222	-0.000937
S	Crab	3	0	-0.059161	0.042633	-0.002662	-0.002362	-0.01269	0.006346	-0.021178	0.013431	0.007796	-0.013442	0.03847	-0.023457	-0.006644	-0.009977	-0.035722	0.020212	-0.003523	0.026156	-0.01857	0.019026	-0.003085	-0.019254	-0.045977	-0.013629	0.016811	0.030859	-0.045608	0.022771	0.022251	-0.010491
S	Crab	3	0	-0.040106	0.029208	-0.002203	-0.00222	0.005496	-0.000273	-0.009694	0.00071	0.003032	-0.001485	0.014183	-0.00784	-0.005167	0.003288	-0.001786	-0.000508	0.002661	-0.008793	-0.024144	0.009703	0.017695	-0.017127	-0.012805	0.017744	-0.000998	0.012803	0.001414	-0.002426	0.051536	0.005196
S	Crab	3	0	-0.016896	0.023182	-0.008855	-0.010519	-0.004185	-0.007632	0.005028	-0.006878	0.00798	-0.003377	-0.001905	-0.008226	0.008338	0.006659	-0.001103	-0.001257	-0.01002	0.000745	-0.021281	0.004469	0.006289	-0.011127	-0.004262	0.009403	0.018264	0.021358	0.003077	0.011301	0.009901	-0.031393
S	Crab	3	0	-0.024825	0.041375	-0.002669	-0.002101	0.008583	-0.009553	-0.010137	0.007999	0.000941	-0.000469	0.012023	-0.017038	-0.004861	0.007845	-0.005563	-0.00111	0.008972	-0.003281	-0.019968	0.009215	0.026873	-0.028558	0.001444	0.005017	0.013327	-0.017435	-0.003921	-0.00152	0.035238	-0.016114
S	Crab	3	0	-0.047419	0.014253	-0.00522	-0.005158	-0.00342	-0.010155	0.002767	-0.000475	0.002909	0.001446	0.000858	-0.005828	-0.000767	-0.00911	-0.001012	0.000649	0.000432	-0.004721	-0.020521	0.001685	0.016491	-0.024313	0.006468	0.011959	0.00427	0.028835	-0.012628	-0.009895	0.030989	-0.008009
S	Crab	3	0	-0.051734	-0.000023	-0.0029	-0.001949	-0.00492	-0.005	0.002421	0.000463	0.000086	-0.001471	-0.006481	-0.002112	0.012558	-0.015426	-0.009159	0.001238	-0.000905	0.00124	-0.007071	-0.006309	0.023598	0.002627	-0.006806	-0.008387	-0.011991	0.035331	-0.026958	-0.000191	0.016887	0.004492
S	Crab	3	0	-0.048606	0.016128	-0.008726	-0.008841	0.007104	-0.007586	0.006181	-0.013134	-0.005443	0.004656	-0.002133	-0.003476	0.003573	-0.018219	-0.010517	-0.002985	0.002983	-0.000045	-0.037173	0.000288	0.014301	-0.021895	0.00707	0.014966	0.005624	0.037698	-0.01237	0.00388	0.017571	-0.0326
S	Crab	3	0	-0.042649	-0.006642	-0.008877	-0.007275	-0.010505	-0.005676	0.01732	-0.009943	0.004277	-0.003605	-0.023876	-0.000961	0.02241	-0.010585	-0.004339	-0.001678	-0.01195	-0.000813	-0.017476	-0.001183	0.00644	0.01544	-0.009364	0.015892	0.014997	0.031431	-0.058009	0.00375	0.00006	-0.004325
S	Crab	3	0	-0.044142	0.037014	-0.004551	-0.002861	-0.004794	-0.013083	-0.004078	0.005288	0.000923	-0.000585	0.013136	-0.015532	-0.002956	0.006414	-0.027281	0.002404	0.006982	0.010819	-0.004532	0.000216	0.013574	-0.017501	-0.032487	-0.021877	0.020687	0.025533	-0.019003	0.014319	0.017374	-0.010637
S	Crab	3	0	-0.012917	0.044642	-0.006616	-0.002876	0.027723	-0.008561	-0.004634	-0.002476	0.000688	-0.003731	0.008946	-0.008556	-0.022139	0.010662	0.000744	0.004764	-0.003756	0.004026	-0.017142	-0.005928	0.029319	-0.019014	0.02272	0.000763	-0.004249	-0.027589	-0.003949	0.017473	0.034078	-0.006595
S	Crab	3	0	-0.053826	0.02551	-0.006723	-0.004804	0.006438	-0.007237	-0.009197	0.003013	0.009994	-0.007118	0.012804	-0.008016	-0.009379	0.004842	-0.002151	0.0078	-0.009269	-0.002002	-0.014771	0.001172	0.027619	-0.028177	-0.011018	0.006541	-0.006304	0.013481	-0.026763	0.006288	0.028751	0.019736
S	Crab	4	0	-0.05136	0.009193	-0.002044	-0.001347	0.0076	-0.013785	-0.014346	0.008874	0.00572	-0.000912	0.009254	-0.003078	-0.012359	0.007851	0.002329	0.005393	0.001562	-0.011402	0.004844	-0.009438	0.023764	-0.014192	-0.022929	0.005441	-0.012154	0.034434	-0.012226	0.008497	0.018906	0.021326
S	Crab	4	0	-0.061802	0.027446	-0.008153	-0.006531	0.005125	-0.011417	-0.01005	0.001245	0.004624	0.000183	0.007067	-0.012988	0.000084	0.009489	-0.015102	-0.001116	-0.001236	-0.004868	-0.021457	-0.004172	0.032637	-0.036979	-0.007024	0.002043	-0.01192	0.00985	-0.029142	-0.000336	0.030142	0.002131
S	Crab	4	0	-0.087857	0.042773	-0.008471	-0.005462	0.004535	-0.003974	-0.009765	0.002724	-0.006348	-0.007683	0.015426	-0.001849	-0.008063	-0.024103	-0.021976	0.015566	0.00779	0.022966	-0.001119	-0.006255	0.039745	-0.016003	-0.03432	-0.042565	0.003397	0.045359	-0.05058	0.023567	0.039147	0.007982
S	Crab	4	0	-0.020949	0.001409	-0.00156	-0.004184	-0.027744	0.007556	0.008754	0.002306	0.008268	-0.004281	-0.005598	-0.006555	0.008914	-0.007213	0.006425	0.000809	-0.00174	-0.0005	-0.009581	0.008852	0.00256	-0.005222	0.013573	0.014861	0.002958	0.026099	-0.014348	-0.000318	0.011847	-0.0166
S	Crab	4	0	-0.051659	0.067863	-0.001469	0.001505	0.018251	-0.033145	-0.009915	0.013175	-0.005802	0.009707	0.018821	-0.016068	-0.002575	0.001927	-0.013168	0.005873	0.010832	-0.009192	-0.016452	0.011844	0.037362	-0.028421	-0.019954	-0.006171	0.018009	-0.009562	-0.023108	0.025566	0.049416	0.036138
S	Crab	4	0	-0.04545	0.016659	-0.003764	-0.001039	0.002208	-0.020315	0.007279	0.005044	0.004604	0.000598	-0.001616	-0.005974	-0.003958	0.00066	0.003227	0.003987	0.000827	-0.007081	-0.00634	0.005251	0.02868	-0.017646	-0.01066	0.01085	0.000651	0.003489	-0.026256	-0.007989	0.032479	0.026892
S	Crab	4	0	-0.013817	0.012691	0.004576	0.006888	-0.022218	-0.00378	0.021735	-0.000128	0.008834	-0.000544	-0.010848	0.003775	0.020183	-0.008056	-0.008702	0.008927	-0.011683	0.002676	0.016672	0.004128	0.008581	-0.004547	-0.010705	0.000203	0.01387	0.004721	-0.033293	0.012801	0.004859	0.028808
S	Crab	4	0	-0.051758	0.008959	-0.006034	-0.004624	0.008366	-0.011326	-0.005008	0.003989	0.009062	-0.00848	0.00027	-0.005314	-0.006875	0.006445	0.000925	0.002871	-0.00487	-0.002371	-0.004806	-0.002027	0.020364	-0.0027	-0.020541	0.011326	0.015315	0.038258	-0.029252	0.002976	0.01651	0.011894
S	Crab	4	0	-0.053404	0.031209	-0.012549	-0.011032	-0.002297	-0.001176	-0.010418	-0.001977	0.007425	-0.004571	0.002567	-0.015605	0.002121	0.00334	-0.016571	0.00292	-0.01099	-0.000191	-0.035868	-0.01124	0.040308	-0.023763	-0.005903	0.008526	-0.009982	0.000812	-0.020167	0.00375	0.03651	0.002286
S	Crab	4	0	-0.07212	0.00552	-0.007894	-0.008239	-0.024978	0.000106	0.002688	-0.002492	0.013025	-0.007644	-0.009213	-0.004042	0.009371	-0.006599	-0.007835	-0.002382	-0.008968	-0.000186	-0.016375	-0.004165	0.021177	-0.016484	-0.01902	0.000824	0.00012	0.054197	-0.043161	0.000755	0.016698	-0.007769
S	Crab	4	0	-0.068269	0.016374	-0.003921	-0.003249	0.001431	-0.019784	-0.001931	0.013994	-0.013083	0.001476	-0.004702	-0.018117	0.019653	-0.019579	-0.025337	-0.003585	0.030262	0.012844	-0.00449	0.009127	0.02254	-0.010297	-0.019826	-0.02269	0.00972	0.024297	-0.061359	0.006879	0.00766	0.01406
S	Crab	4	0	-0.027522	-0.001246	0.000018	-0.001933	-0.032151	-0.002266	0.000079	0.012015	0.009053	-0.004256	0.00576	-0.006245	0.003922	-0.012481	-0.003037	0.010555	0.002623	0.003768	0.00805	0.003012	0.008726	-0.003583	-0.025068	0.001205	-0.000271	0.023788	-0.011087	-0.002644	0.007437	0.005792
S	Crab	4	0	-0.079277	-0.026106	-0.007716	-0.002888	-0.004504	-0.014687	0.014759	-0.006138	0.00925	-0.000646	-0.021866	-0.003404	0.003721	-0.003518	-0.006598	0.003197	-0.015458	-0.007462	-0.015658	-0.024143	0.045712	-0.030223	0.01981	0.010616	-0.03583	0.047319	-0.052145	-0.007649	-0.018898	0.007847
S	Crab	4	0	-0.073626	-0.004079	-0.017247	-0.022749	-0.004587	-0.008008	0.003358	-0.007709	-0.009353	-0.001286	-0.026152	-0.000755	-0.019742	0.00597	0.002756	0.003153	-0.012906	0.017192	-0.027788	-0.017992	0.008287	-0.000539	-0.003926	-0.01099	-0.011998	0.056986	-0.073407	0.025308	-0.010743	-0.004899
S	Crab	4	0	-0.042176	0.004886	-0.006185	-0.006017	-0.00046	-0.002628	-0.005568	0.001861	-0.00177	-0.003218	0.008628	-0.010754	0.011831	-0.015643	-0.017	0.003237	0.005189	0.011682	-0.015619	0.010515	0.010759	-0.025885	-0.014688	-0.014485	0.005702	0.009839	-0.026038	-0.022721	0.007804	-0.019579
S	Crab	4	0	-0.056775	0.016752	-0.004667	-0.005262	0.001871	-0.004571	-0.021703	0.008171	-0.002584	-0.001001	0.024574	-0.014551	-0.009349	-0.000154	-0.011207	0.005553	0.010999	-0.000506	-0.01458	0.005092	0.038203	-0.037361	-0.011534	-0.00842	-0.005993	0.015425	-0.01012	-0.016454	0.018242	-0.024
S	Crab	4	0	-0.03241	0.022982	-0.000126	0.001553	-0.016709	0.009655	0.003453	-0.000108	0.015091	-0.009747	0.008237	-0.001059	-0.009122	0.007728	-0.002553	0.009262	-0.015013	0.004991	0.001501	0.003636	0.017879	-0.01076	-0.006517	0.004129	0.001891	0.021949	-0.018349	0.009415	0.030028	0.000368
S	Crab	4	0	-0.04442	0.01214	-0.013125	-0.013724	-0.021311	-0.008604	0.019457	-0.010852	0.006146	-0.002627	-0.015237	-0.010937	0.013115	-0.004629	-0.017275	0.001488	-0.003389	0.009373	-0.013073	-0.011397	0.00488	-0.035797	-0.016273	-0.005457	0.002123	0.023124	-0.03167	0.002687	0.004301	-0.00651
S	Crab	4	1	-0.074211	0.00895	-0.004515	-0.000174	-0.01004	-0.017793	0.007698	0.002922	0.009446	-0.000755	-0.008465	-0.011197	0.005443	-0.00117	-0.019846	0.001358	-0.00624	-0.002241	-0.013343	-0.010538	0.041995	-0.029889	-0.016761	-0.004255	-0.017249	0.027572	-0.03617	-0.009853	0.019367	0.000758
S	Crab	4	0	-0.054755	0.035936	-0.004061	0.000543	0.025135	-0.021733	-0.013035	0.006367	0.005996	-0.000675	0.007753	-0.013416	-0.016816	0.005441	-0.015468	-0.004837	0.000272	-0.005939	-0.030638	-0.014073	0.055761	-0.025022	0.005879	0.007764	-0.003096	-0.015719	-0.023268	-0.001262	0.036403	0.015828
S	Crab	4	0	-0.064662	0.016547	-0.010233	-0.00863	0.000907	-0.010822	-0.001451	-0.007527	0.004394	-0.00174	-0.004368	-0.006253	-0.006362	0.011176	-0.006074	-0.006434	-0.007919	-0.003421	-0.023196	-0.01129	0.020626	-0.02362	-0.008402	-0.014424	-0.01431	0.039901	-0.023728	0.004819	0.022986	-0.002403
S	Crab	5	0	-0.074613	-0.029292	-0.005162	-0.002847	0.004899	-0.006663	0.005446	0.001625	-0.013767	-0.000197	0.002159	-0.008816	-0.000777	-0.003177	-0.01272	0.00545	0.016125	-0.001089	0.000046	0.007219	0.02088	-0.005488	-0.036885	-0.001027	-0.01874	0.040049	-0.055663	-0.024719	-0.005166	0.004655
S	Crab	5	0	-0.050921	0.036645	-0.007305	-0.005367	-0.003238	-0.020502	-0.013392	-0.000825	0.012798	0.000766	-0.004988	0.001811	0.016805	-0.006001	-0.011607	-0.005211	-0.020493	-0.01369	-0.020288	-0.025796	0.037077	-0.014704	-0.013782	-0.01557	0.005652	0.011223	-0.01978	0.012768	0.033109	0.019078
S	Crab	5	0	-0.02316	0.022719	-0.003519	-0.001515	-0.009234	-0.016594	0.000582	0.002769	0.006921	0.002728	-0.000509	-0.009164	0.011836	0.002264	-0.018911	0.001075	-0.002562	-0.002873	-0.003443	-0.012735	0.026814	-0.017287	-0.019739	-0.009969	-0.000917	0.000186	0.001357	0.008441	0.008494	0.002022
S	Crab	5	0	-0.030811	0.011628	-0.004551	-0.006761	0.008916	-0.01331	-0.015252	0.003357	-0.014958	0.011935	0.018018	-0.01151	-0.011757	-0.004461	-0.006594	-0.001709	0.019859	-0.011085	-0.021304	-0.007954	0.014312	-0.016876	-0.002556	-0.010243	-0.008024	0.020972	0.019319	0.000686	0.009965	-0.005829
S	Crab	5	0	-0.049217	0.028916	-0.002403	0.001395	-0.018761	-0.018212	0.017767	-0.008983	0.021906	0.000846	-0.015105	0.002735	-0.004218	0.015702	0.000346	-0.011268	-0.022841	-0.010529	-0.015498	-0.01076	0.015861	-0.013159	0.013721	0.003064	-0.006404	0.021949	-0.040005	0.012163	0.042181	0.01667
S	Crab	5	0	-0.077006	0.02446	-0.015313	-0.013546	0.002108	-0.018352	-0.014663	0.004009	-0.002206	-0.000411	-0.011769	-0.014427	0.007808	-0.001224	-0.032973	-0.000801	-0.00199	0.014398	-0.026376	-0.025732	0.040328	-0.026035	-0.022886	-0.023644	-0.006116	0.029939	-0.030511	0.003575	0.020768	-0.002044
S	Crab	5	0	-0.012223	-0.010445	-0.006816	-0.005597	0.007672	-0.003999	0.0077	-0.001659	0.004804	-0.006895	-0.010559	-0.008613	0.020159	-0.016996	-0.012873	0.009796	0.00428	0.013634	-0.001582	-0.008689	0.011094	-0.041678	0.017346	0.006343	-0.029294	0.002956	0.000253	0.006157	-0.029087	0.001226
S	Crab	5	0	-0.076978	-0.002114	-0.018121	-0.017135	0.006019	-0.014652	-0.010877	-0.004188	-0.00032	0.000124	-0.0204	-0.001521	0.005231	0.000837	-0.014924	0.008755	-0.01693	-0.004085	-0.020901	-0.041457	0.054945	-0.024047	-0.024843	0.007145	-0.00382	0.041193	-0.021408	-0.007373	0.008784	0.02889
S	Crab	5	0	-0.032352	0.042411	-0.000518	0.002903	0.007478	-0.029787	0.003347	0.003008	0.000935	0.008092	0.010114	-0.000951	-0.013636	0.00968	0.004856	0.006866	-0.006293	-0.014508	-0.004035	0.005368	0.0916667	-0.006388	-0.023182	-0.003131	0.007906	0.000483	-0.022434	0.023886	0.036519	0.031788
S	Crab	5	0	-0.036946	0.021089	-0.007418	-0.005559	0.006569	-0.014219	-0.007896	0.003507	0.002574	-0.003407	0.00358	-0.010323	0.003947	-0.018053	-0.025446	0.003145	0.002028	0.014314	-0.01998	-0.012435	0.01471	-0.004375	-0.021897	-0.00883	0.008701	0.012361	-0.015203	0.007533	0.014536	-0.004005
S	Crab	5	0	-0.067281	0.038694	-0.012804	-0.008765	0.012688	-0.016301	-0.003192	-0.00313	-0.004002	0.002219	0.006702	-0.013928	-0.013772	0.014487	-0.009025	0.00203	0.001082	-0.002028	-0.02178	-0.004499	0.041201	-0.038359	-0.006801	-0.017268	-0.013861	0.00589	-0.027114	0.003088	0.041236	0.016975
S	Crab	5	0	-0.024177	0.013223	0.000014	0.003897	-0.022222	-0.00935	0.023795	-0.00846	0.008454	0.001473	-0.013439	0.007695	0.014362	-0.010495	-0.013769	-0.002174	-0.001695	0.014357	0.005115	-0.000262	0.009132	-0.036413	0.00356	-0.037064	-0.027556	0.016904	-0.011729	0.015449	-0.008738	-0.023469
S	Crab	5	0	-0.010455	0.046218	-0.001908	-0.002202	-0.009467	0.00248	-0.006272	0.003571	0.010223	-0.004873	0.014567	-0.008103	0.00501	0.004341	-0.006071	0.010285	-0.002465	-0.001749	-0.003067	0.006761	0.000787	-0.015447	-0.023977	0.020118	0.023607	0.015715	0.00688	0.040541	0.025387	0.020578
S	Crab	5	0	-0.049985	0.034358	-0.001753	0.00172	-0.001179	-0.015102	0.008299	-0.002404	-0.001161	0.004244	0.004195	-0.005127	0.0063	-0.00843	-0.014098	0.003049	-0.001196	-0.000718	-0.016448	0.008896	0.026359	-0.025899	-0.019478	-0.020326	-0.015837	-0.002342	-0.032206	0.01025	0.028828	0.000549
S	Crab	5	0	-0.04865	0.004537	-0.003768	-0.000158	-0.010155	-0.023588	0.013635	-0.0084	0.01862	0.002439	-0.014668	0.002838	0.000352	0.016823	0.00359	-0.014383	-0.019016	-0.015399	-0.019297	-0.004445	0.018848	-0.028665	0.011618	0.00277	-0.022865	0.008331	-0.042549	-0.00513	0.009857	0.011707
S	Crab	5	1	-0.10556	0.0868056	-0.020805	-0.029521	-0.009825	-0.017708	-0.019587	0.004236	-0.00657	0.00031	-0.013171	-0.019482	-0.004893	-0.003817	-0.028354	-0.001878	0.002187	0.018362	-0.044945	-0.021509	0.021603	-0.052078	-0.037154	-0.005339	0.008542	0.052642	-0.05277	-0.013415	0.017285	0.004194
S	Crab	5	0	-0.042442	0.023694	-0.001439	-0.002931	0.01731	-0.012424	-0.030443	0.009676	-0.00637	0.002094	0.022669	-0.00596	0.009401	-0.000077	-0.012006	-0.00144	0.021167	-0.008533	-0.000047	0.004282	0.039036	-0.03403	-0.036037	-0.009407	0.008851	0.032619	0.034244	-0.001856	0.014158	-0.007966
S	Crab	5	0	-0.040418	0.020511	-0.000018	0.001375	0.008969	-0.000539	-0.008043	0.007398	-0.001206	-0.006192	0.019293	-0.00801	-0.010703	-0.00763	-0.013763	0.010011	0.007339	0.014095	-0.005914	0.014766	-0.002932	-0.003441	-0.020464	0.001339	0.014347	0.028952	-0.041	0.021681	0.007739	-0.00088
S	Crab	5	0	-0.066616	0.002735	-0.00337	-0.001242	-0.032981	0.00242	0.000614	0.012787	0.003551	-0.006236	0.015362	-0.032358	-0.006865	0.01155	-0.044388	0.014698	-0.003079	0.019272	-0.008125	-0.003591	0.011186	0.004111	-0.031291	-0.008804	-0.010107	0.035328	-0.065421	0.006668	0.001584	0.00815
S	Crab	5	0	-0.050567	0.06794	0.002052	0.005296	0.007557	-0.000448	-0.007558	0.003338	0.011324	-0.006618	0.01921	0.000364	-0.002013	-0.016554	-0.010237	0.009345	-0.007157	0.005019	-0.02351	0.018408	0.036705	-0.03904	-0.004361	0.01077	0.010409	0.013191	-0.009911	0.026565	0.059966	-0.017598
S	Wave	1	0	-0.011366	-0.040321	0.002213	-0.000715	-0.024572	0.007053	-0.008917	0.009131	0.018815	-0.004396	0.004262	-0.005308	0.008429	-0.004086	0.001265	0.005652	-0.014716	-0.012589	-0.008027	-0.00354	-0.005669	-0.004075	-0.001469	0.04264	-0.017696	0.010128	-0.004937	-0.03035	-0.008637	0.029497
S	Wave	1	0	-0.047688	-0.084968	-0.003827	-0.004321	0.011205	0.001911	-0.010762	0.002629	0.001345	-0.004998	-0.015745	-0.001352	-0.011809	-0.00062	0.01373	-0.005438	-0.000001	-0.020367	-0.011347	-0.023692	0.025739	0.014961	-0.012685	0.027942	-0.044056	0.026557	-0.008126	-0.071974	-0.008542	0.035138
S	Wave	1	0	-0.029233	-0.040737	-0.002838	-0.003071	-0.006735	-0.010296	-0.002836	0.001421	0.00676	0.001535	-0.008296	-0.004968	0.000454	0.0916667	-0.002342	-0.006596	-0.004394	-0.014095	-0.003098	-0.017759	0.00786	0.007394	-0.02005	0.005512	-0.027745	0.028057	-0.003893	-0.019614	-0.018675	0.033424
S	Wave	1	0	-0.024893	0.000437	0.005674	0.003564	0.021737	-0.010525	-0.025919	0.011391	-0.010134	0.00492	0.019606	-0.009173	-0.01718	-0.000854	-0.006743	-0.015985	0.023233	-0.00862	-0.020284	-0.002002	0.028829	-0.001458	-0.018756	-0.028942	-0.01543	-0.004835	0.017561	-0.016205	0.000467	-0.015241
S	Wave	1	0	0.057306	-0.072301	0.004134	0.000169	-0.049877	0.037931	0.009155	-0.00625	0.025218	-0.015297	-0.006719	-0.005463	-0.000982	0.006724	-0.012959	-0.006587	-0.019038	0.14375	-0.004485	-0.007287	-0.082502	0.036224	0.007936	0.011474	-0.047413	-0.023748	-0.003252	-0.03498	-0.032894	0.001693
S	Wave	2	0	-0.03262	-0.065977	-0.008335	-0.010535	0.007839	-0.006126	-0.013676	0.003441	-0.004521	0.004611	-0.013631	-0.003509	-0.009098	0.013446	0.007906	-0.006293	-0.000931	-0.019813	0.001751	-0.037375	0.003612	0.011885	0.00149	0.000526	-0.040611	0.028546	-0.01871	-0.03182	-0.031255	0.036668
S	Wave	2	0	0.000298	-0.023686	0.004379	0.003562	0.013072	-0.021163	0.003477	0.006821	-0.014541	0.011732	-0.006916	0.000556	-0.007272	0.001031	0.0081	-0.011505	0.017758	-0.012138	0.011471	-0.007083	0.001256	0.016583	-0.00196	-0.025549	-0.000066	-0.024993	-0.033766	-0.016064	-0.027902	0.016601
S	Wave	2	0	0.009731	-0.067711	0.004388	0.001884	-0.000868	0.01281	-0.012461	0.008558	0.003551	-0.004703	0.003773	-0.006962	-0.005657	-0.003072	-0.000478	-0.001432	0.000459	-0.004169	-0.003998	-0.012209	0.004069	0.011218	0.010509	0.018551	-0.02835	-0.008496	0.010318	-0.048253	-0.042257	0.004364
S	Wave	2	0	0.014638	-0.034229	0.00942	0.005234	-0.000191	0.016425	-0.011358	0.009361	-0.000939	0.00088	0.001989	0.009967	-0.004273	0.001565	0.022105	-0.007674	0.004753	-0.014488	0.007015	0.005865	-0.002459	0.007702	0.015542	0.012486	-0.009217	-0.002956	0.014206	-0.028246	-0.007669	0.011548
S	Wave	2	0	-0.016603	-0.070238	0.002166	0.000995	-0.007208	-0.000839	-0.003495	-0.00006	0.004585	0.005272	-0.002858	-0.002064	-0.009947	0.025165	0.00415	-0.010715	-0.007321	-0.021174	-0.000185	-0.016274	-0.008522	0.008297	0.001857	0.003466	-0.044964	0.029507	-0.010264	-0.028113	-0.051646	0.024902
S	Wave	2	0	-0.02518	-0.070807	-0.006394	-0.008783	0.026629	-0.014259	-0.006788	0.005674	-0.006766	-0.001547	-0.011801	-0.000256	-0.014895	0.000284	0.023733	0.002277	0.013465	-0.011003	0.009436	-0.015469	0.005187	0.001964	-0.012392	0.020066	-0.038678	0.026457	0.004767	-0.03755	-0.030417	0.051431
S	Wave	3	0	-0.031086	-0.001617	-0.002293	-0.003455	0.006185	-0.005561	-0.02721	0.009013	0.000896	-0.003217	0.01793	-0.009494	-0.011754	0.013907	-0.0115	-0.004598	-0.001504	-0.001838	-0.008209	-0.0093	0.008938	0.017125	-0.047001	-0.033246	-0.01918	0.016316	0.001927	-0.001161	0.004961	0.014268
S	Wave	3	0	0.005476	-0.071847	0.007892	0.004882	0.010421	0.015676	-0.006344	0.010758	-0.013892	0.000401	0.001303	0.006692	-0.012524	-0.009251	0.020743	0.000704	0.018374	-0.006479	0.011559	0.014084	-0.022883	0.004371	-0.001051	0.018997	-0.011187	0.021661	0.012174	-0.054783	-0.030624	0.000085
S	Wave	3	0	-0.037645	-0.110839	-0.011505	-0.012901	0.019452	0.009061	-0.003121	0.000725	-0.012318	-0.006243	-0.018769	-0.006242	-0.008253	-0.002682	0.0042	0.011779	0.005606	0.005495	0.008274	-0.029191	0.0016	0.01505	0.010074	0.030418	-0.053644	0.038138	-0.028574	-0.060631	-0.046587	0.062105
S	Wave	3	0	0.011173	-0.093149	0.00005	0.001103	0.01908	0.009573	0.006501	-0.003396	-0.00525	-0.00465	-0.010205	0.003668	-0.010478	0.001193	0.011511	0.003492	0.00314	0.004572	0.010237	-0.006357	-0.003771	0.016643	0.025638	0.026501	-0.053144	-0.007092	-0.001976	-0.061826	-0.045074	-0.003834
S	Wave	3	0	-0.061143	-0.061703	-0.013604	-0.014121	0.009649	0.003661	-0.017915	-0.000341	-0.004652	-0.003476	-0.005947	-0.007313	-0.013692	0.009602	0.002976	-0.003	0.000136	-0.01017	-0.023147	-0.018817	0.025168	-0.018621	-0.013982	0.010404	-0.042497	0.023946	-0.017902	-0.063051	-0.011522	0.008568
S	Wave	3	0	0.01757	-0.047917	-0.005503	-0.008838	-0.012772	0.012075	-0.025031	0.018542	-0.00008	-0.006881	0.019856	-0.031677	-0.010156	0.00512	-0.029219	0.014948	0.005849	0.021216	0.005273	-0.020684	-0.003989	0.00634	0.002701	-0.008814	-0.031275	-0.031479	-0.000631	-0.031424	-0.051915	-0.002876
S	Wave	3	0	-0.011746	-0.097966	0.003213	0.000738	0.005151	0.018419	0.007304	0.006381	-0.018886	-0.007997	-0.003985	-0.003389	-0.002439	-0.008777	0.00717	0.005053	0.019435	0.009024	0.018033	0.018428	-0.026856	0.035306	-0.025189	0.005041	-0.021667	0.038718	-0.02709	-0.057359	-0.055735	-0.020908
S	Wave	3	0	-0.008452	-0.062567	0.009975	0.01077	0.019639	-0.013218	0.00301	0.005865	-0.004903	0.003788	-0.010169	0.013222	-0.012591	0.002014	0.023822	-0.008396	0.007127	-0.018602	0.008282	0.012863	-0.009665	0.014112	-0.010354	0.022449	0.004927	0.035999	-0.004409	-0.037783	-0.042248	-0.004602
S	Wave	3	0	0.014547	-0.02548	0.004932	0.006341	0.024398	-0.001506	-0.008545	0.002126	-0.002393	-0.003433	0.010124	0.004635	-0.022494	0.005584	0.002779	0.002195	-0.003472	0.006469	0.003127	0.002594	-0.014643	0.02591	-0.008314	0.003812	-0.011356	-0.006238	0.01135	-0.020728	-0.003436	-0.000414
S	Wave	3	0	0.007963	-0.066339	0.006448	0.006981	0.04679	0.004838	-0.026666	0.007615	-0.01564	0.001668	0.021501	0.00465	-0.020477	-0.010314	-0.002451	0.00543	0.020715	-0.006788	0.003032	-0.00404	-0.00406	0.003351	-0.022139	0.02907	-0.012909	0.000343	0.030965	-0.050678	-0.040946	0.012217
S	Wave	3	1	-0.011496	-0.086952	0.003998	0.002968	0.013546	0.005339	-0.004857	0.004388	-0.0015	-0.004995	0.001128	0.007039	-0.017146	-0.009496	0.009633	0.000351	0.009478	0.00056	0.006423	0.000198	-0.021085	0.028156	-0.016144	0.025571	-0.021838	0.040258	-0.010405	-0.041799	-0.050746	0.010121
S	Wave	4	0	-0.025933	-0.079498	-0.00448	-0.006266	-0.01184	0.008211	-0.011308	0.005734	0.001771	-0.006951	0.007334	-0.009031	0.002655	-0.012886	-0.013361	0.006905	0.00126	0.006821	-0.008237	-0.007659	0.003567	0.000469	-0.037567	0.00325	-0.04613	0.01852	0.016893	-0.074465	-0.026903	-0.00173
S	Wave	4	0	-0.027452	-0.039384	0.002634	0.005167	0.012448	-0.006971	0.012459	0.007128	-0.008834	-0.006692	-0.004595	0.009836	-0.004435	-0.012912	0.009022	0.01515	0.011024	0.01706	0.033649	0.021845	-0.010191	0.02359	-0.036564	-0.001615	-0.004065	0.028907	-0.049184	-0.012815	-0.017577	0.034843
S	Wave	4	0	-0.053438	-0.078821	-0.005916	-0.003704	0.016094	-0.009604	0.007916	0.01093	-0.00807	-0.008119	-0.014142	-0.012401	-0.002284	-0.011944	-0.007451	0.008215	0.018155	0.020994	0.009225	0.002438	0.009292	0.004059	-0.001585	0.015223	-0.030443	0.033637	-0.048827	-0.05694	-0.032866	0.036896
S	Wave	4	0	-0.017667	-0.054835	0.000303	-0.000268	0.025094	0.010194	-0.013385	-0.005186	-0.006695	-0.001711	0.008194	0.003681	-0.022395	0.000416	0.010494	-0.006068	0.00698	-0.013128	-0.01449	-0.009553	0.014556	-0.002592	0.003781	0.014352	-0.028078	0.009272	0.016848	-0.054748	-0.012206	0.001246
S	Wave	4	0	-0.017093	-0.053821	-0.006004	-0.010616	-0.003628	0.00925	-0.01481	0.000529	0.004833	-0.005042	-0.007681	-0.003953	0.002094	-0.002436	0.00336	-0.009805	0.001458	-0.009468	-0.013945	-0.021745	-0.002878	0.006716	-0.008595	0.019579	-0.018754	0.017572	0.00694	-0.044963	-0.009102	0.021693
S	Wave	4	0	-0.024132	-0.105344	-0.003027	-0.00639	-0.002971	0.022263	0.003398	-0.003815	-0.007897	-0.008013	-0.009872	0.001467	-0.00313	-0.014896	0.011122	-0.003689	0.007932	0.004132	-0.006635	0.001006	-0.011154	0.016778	0.000699	0.008848	-0.044825	0.042754	-0.003014	-0.07698	-0.039347	-0.008795
S	Wave	4	0	-0.063441	-0.076849	-0.00343	-0.000764	-0.000617	-0.015897	0.01284	0.005139	-0.012087	-0.006615	-0.012845	-0.000476	0.001367	-0.016717	-0.016335	0.005119	0.006433	0.029282	0.019755	-0.00114	-0.016763	0.051307	-0.033692	-0.040226	-0.020628	0.071559	-0.083622	-0.02526	-0.050564	0.032514
S	Wave	4	0	-0.017807	-0.09473	-0.003442	-0.004398	0.023895	0.004192	-0.009927	-0.003593	-0.011882	-0.001	-0.005483	0.005062	-0.007693	-0.020465	0.007254	-0.004397	0.013859	-0.007995	-0.011839	-0.019142	0.018629	0.001026	-0.007468	0.00937	-0.05042	0.014069	0.030362	-0.080251	-0.040001	-0.015568
S	Wave	4	0	-0.021928	-0.094194	0.001967	0.000233	0.002198	0.005013	-0.005853	0.011621	-0.009615	-0.000826	0.010536	-0.006424	-0.018166	-0.001791	0.00506	0.007767	0.020773	-0.004622	0.00639	0.007971	-0.002776	-0.006825	-0.034319	0.020652	-0.048343	0.031745	0.021338	-0.07003	-0.047191	0.0011
S	Wave	4	0	-0.013708	-0.080792	-0.004346	-0.004949	0.005333	0.0826389	-0.004146	0.001047	-0.003366	-0.007674	0.003057	-0.009914	-0.018494	-0.002982	-0.002227	0.002609	0.005665	0.010948	-0.014948	-0.004835	0.004021	0.008926	-0.00076	0.009638	-0.051169	0.004328	0.008788	-0.067842	-0.0309	-0.000079
S	Wave	4	0	0.049769	-0.053336	0.005541	0.004213	-0.017446	0.017643	0.012741	0.002638	0.00349	-0.00345	-0.015601	0.005504	0.022369	-0.005427	0.010443	0.009163	-0.016709	0.003749	0.021407	0.004722	-0.023573	0.027931	0.020603	0.017988	-0.009567	-0.014888	0.015943	-0.032577	-0.026108	0.009938
S	Wave	5	0	-0.035934	-0.126412	-0.002552	-0.004535	0.019005	0.007216	-0.009809	0.004106	-0.010004	-0.002149	-0.009609	0.000711	-0.013943	-0.011104	0.013619	-0.005032	0.01041	-0.012069	-0.007519	-0.019365	0.018869	0.017934	0.004981	0.015149	-0.061824	0.033407	-0.002276	-0.088506	-0.058756	0.012259
S	Wave	5	0	-0.023484	-0.067952	0.002452	0.001634	-0.001904	0.00668	0.0055	0.004992	-0.005195	-0.006704	-0.005279	-0.000879	0.005712	-0.014848	-0.002281	0.005041	0.004619	0.01009	0.009625	0.003971	0.008986	0.027622	-0.017531	-0.007451	-0.032009	0.026912	-0.018236	-0.040988	-0.035465	-0.005463
S	Wave	5	0	-0.034912	-0.063502	-0.000957	-0.001551	0.007206	-0.000088	-0.007426	0.005349	-0.00194	-0.003657	-0.000196	-0.004007	0.001533	-0.000163	0.001437	0.002246	0.002013	-0.007951	0.000628	-0.002913	0.020131	0.00744	-0.024181	0.008823	-0.035291	0.027623	0.006886	-0.056309	-0.014239	0.100694
S	Wave	5	0	-0.008873	-0.095603	-0.001496	-0.003907	-0.005711	0.018762	0.014478	-0.007315	-0.006602	-0.00791	-0.016489	0.002614	0.00612	-0.015949	0.011902	-0.005042	0.009765	0.005481	-0.004616	0.010747	-0.024127	0.016914	-0.004271	0.018919	-0.039838	0.028309	-0.000725	-0.075016	-0.028127	-0.026079
S	Wave	5	0	0.01786	-0.059519	0.004794	0.003559	0.015202	0.005495	-0.002885	0.006969	-0.003662	-0.006204	-0.005211	0.004936	-0.006614	-0.012225	0.019548	0.004493	0.001241	-0.0015	0.00436	0.003097	-0.010721	0.029667	-0.003435	0.019124	-0.016756	-0.000681	0.014908	-0.038305	-0.023175	0.008231
S	Wave	5	0	-0.00224	-0.057608	-0.001402	-0.003691	-0.000982	0.010461	-0.00524	0.005634	-0.004347	-0.006043	0.002664	-0.005871	0.010306	-0.010795	-0.003081	0.011085	0.0045	0.00162	0.009618	-0.001831	-0.006833	0.018339	-0.027623	0.017254	-0.007059	0.020602	0.01233	-0.03864	-0.024844	0.031414
